# Supplementary material for: High-quality chromosome-scale de novo assembly of the Paspalum notatum ‘Flugge’ genome
Source: BMC Genomics. 2022 Apr 11;23:293. doi: 10.1186/s12864-022-08489-6 (PMC9004155; doi:10.1186/s12864-022-08489-6)
Supplement: Supplementary file 1 — Additional file 1. [file 12864_2022_8489_MOESM1_ESM.zip]

Archive with 1 entries (1 files):
- Additional file 1/Table S1.xlsx
