# Supplementary material for: High-quality chromosome-scale de novo assembly of the Paspalum notatum ‘Flugge’ genome
Source: BMC Genomics. 2022 Apr 11;23:293. doi: 10.1186/s12864-022-08489-6 (PMC9004155; doi:10.1186/s12864-022-08489-6)
Supplement: Supplementary file 1 — Additional file 1. [file 12864_2022_8489_MOESM1_ESM.zip › Additional file 1/Table S1.xlsx]

## Sheet: GO terms
Table S1. The gene families described (including their GO terms) and their numbers between P. notatum ‘Flugge’ and the gene family expansion in P. notatum ‘Flugge’.
BP	GO.ID	Term	Annotated	Significant	PValue	ann.genes
1	GO:0006259	DNA_metabolic_process	2125	319	< 1e-30	Chr01.g00078.m1;Chr01.g00153.m1;Chr01.g00270.m1;Chr01.g00273.m1;Chr01.g00278.m1;Chr01.g00323.m1;Chr01.g00347.m1;Chr01.g00350.m1;Chr01.g00450.m1;Chr01.g00480.m1;Chr01.g00723.m1;Chr01.g00771.m1;Chr01.g00875.m1;Chr01.g00977.m1;Chr01.g00978.m1;Chr01.g01093.m1;Chr01.g01174.m1;Chr01.g01205.m1;Chr01.g01487.m1;Chr01.g01499.m1;Chr01.g01500.m1;Chr01.g01601.m1;Chr01.g01714.m1;Chr01.g01721.m1;Chr01.g01839.m1…
2	GO:0090304	nucleic_acid_metabolic_process	4602	409	< 1e-30	Chr01.g00076.m1;Chr01.g00078.m1;Chr01.g00096.m1;Chr01.g00098.m1;Chr01.g00153.m1;Chr01.g00270.m1;Chr01.g00273.m1;Chr01.g00278.m1;Chr01.g00323.m1;Chr01.g00340.m1;Chr01.g00347.m1;Chr01.g00350.m1;Chr01.g00450.m1;Chr01.g00480.m1;Chr01.g00521.m1;Chr01.g00723.m1;Chr01.g00731.m1;Chr01.g00732.m1;Chr01.g00742.m1;Chr01.g00771.m1;Chr01.g00875.m1;Chr01.g00977.m1;Chr01.g00978.m1;Chr01.g01093.m1;Chr01.g01174.m1…
3	GO:0006139	nucleobase-containing_compound_metabolic_process	4993	409	< 1e-30	Chr01.g00076.m1;Chr01.g00078.m1;Chr01.g00096.m1;Chr01.g00098.m1;Chr01.g00153.m1;Chr01.g00270.m1;Chr01.g00273.m1;Chr01.g00278.m1;Chr01.g00323.m1;Chr01.g00340.m1;Chr01.g00347.m1;Chr01.g00350.m1;Chr01.g00450.m1;Chr01.g00480.m1;Chr01.g00521.m1;Chr01.g00723.m1;Chr01.g00731.m1;Chr01.g00732.m1;Chr01.g00742.m1;Chr01.g00771.m1;Chr01.g00875.m1;Chr01.g00977.m1;Chr01.g00978.m1;Chr01.g01093.m1;Chr01.g01174.m1…
4	GO:0006278	RNA-dependent_DNA_biosynthetic_process	561	130	< 1e-30	Chr01.g00078.m1;Chr01.g00350.m1;Chr01.g00723.m1;Chr01.g00977.m1;Chr01.g00978.m1;Chr01.g01093.m1;Chr01.g01499.m1;Chr01.g01601.m1;Chr01.g01714.m1;Chr01.g01839.m1;Chr01.g02276.m1;Chr01.g02354.m1;Chr01.g02415.m1;Chr01.g02788.m1;Chr01.g02918.m1;Chr01.g03017.m1;Chr01.g03102.m1;Chr02.g04608.m1;Chr02.g04994.m1;Chr02.g06187.m1;Chr02.g06444.m1;Chr02.g06803.m1;Chr02.g07054.m1;Chr02.g07076.m1;Chr02.g07200.m1…
5	GO:0071897	DNA_biosynthetic_process	598	130	< 1e-30	Chr01.g00078.m1;Chr01.g00350.m1;Chr01.g00723.m1;Chr01.g00977.m1;Chr01.g00978.m1;Chr01.g01093.m1;Chr01.g01499.m1;Chr01.g01601.m1;Chr01.g01714.m1;Chr01.g01839.m1;Chr01.g02276.m1;Chr01.g02354.m1;Chr01.g02415.m1;Chr01.g02788.m1;Chr01.g02918.m1;Chr01.g03017.m1;Chr01.g03102.m1;Chr02.g04608.m1;Chr02.g04994.m1;Chr02.g06187.m1;Chr02.g06444.m1;Chr02.g06803.m1;Chr02.g07054.m1;Chr02.g07076.m1;Chr02.g07200.m1…
6	GO:0046483	heterocycle_metabolic_process	5173	409	< 1e-30	Chr01.g00076.m1;Chr01.g00078.m1;Chr01.g00096.m1;Chr01.g00098.m1;Chr01.g00153.m1;Chr01.g00270.m1;Chr01.g00273.m1;Chr01.g00278.m1;Chr01.g00323.m1;Chr01.g00340.m1;Chr01.g00347.m1;Chr01.g00350.m1;Chr01.g00450.m1;Chr01.g00480.m1;Chr01.g00521.m1;Chr01.g00723.m1;Chr01.g00731.m1;Chr01.g00732.m1;Chr01.g00742.m1;Chr01.g00771.m1;Chr01.g00875.m1;Chr01.g00977.m1;Chr01.g00978.m1;Chr01.g01093.m1;Chr01.g01174.m1…
7	GO:0006725	cellular_aromatic_compound_metabolic_process	5325	415	< 1e-30	Chr01.g00076.m1;Chr01.g00078.m1;Chr01.g00096.m1;Chr01.g00098.m1;Chr01.g00153.m1;Chr01.g00270.m1;Chr01.g00273.m1;Chr01.g00278.m1;Chr01.g00323.m1;Chr01.g00340.m1;Chr01.g00347.m1;Chr01.g00350.m1;Chr01.g00450.m1;Chr01.g00480.m1;Chr01.g00521.m1;Chr01.g00723.m1;Chr01.g00731.m1;Chr01.g00732.m1;Chr01.g00742.m1;Chr01.g00771.m1;Chr01.g00875.m1;Chr01.g00977.m1;Chr01.g00978.m1;Chr01.g01093.m1;Chr01.g01174.m1…
8	GO:0034641	cellular_nitrogen_compound_metabolic_process	5738	429	< 1e-30	Chr01.g00076.m1;Chr01.g00078.m1;Chr01.g00096.m1;Chr01.g00098.m1;Chr01.g00153.m1;Chr01.g00270.m1;Chr01.g00273.m1;Chr01.g00278.m1;Chr01.g00323.m1;Chr01.g00340.m1;Chr01.g00347.m1;Chr01.g00350.m1;Chr01.g00450.m1;Chr01.g00480.m1;Chr01.g00521.m1;Chr01.g00723.m1;Chr01.g00731.m1;Chr01.g00732.m1;Chr01.g00742.m1;Chr01.g00771.m1;Chr01.g00875.m1;Chr01.g00977.m1;Chr01.g00978.m1;Chr01.g01093.m1;Chr01.g01174.m1…
9	GO:1901360	organic_cyclic_compound_metabolic_process	5371	409	< 1e-30	Chr01.g00076.m1;Chr01.g00078.m1;Chr01.g00096.m1;Chr01.g00098.m1;Chr01.g00153.m1;Chr01.g00270.m1;Chr01.g00273.m1;Chr01.g00278.m1;Chr01.g00323.m1;Chr01.g00340.m1;Chr01.g00347.m1;Chr01.g00350.m1;Chr01.g00450.m1;Chr01.g00480.m1;Chr01.g00521.m1;Chr01.g00723.m1;Chr01.g00731.m1;Chr01.g00732.m1;Chr01.g00742.m1;Chr01.g00771.m1;Chr01.g00875.m1;Chr01.g00977.m1;Chr01.g00978.m1;Chr01.g01093.m1;Chr01.g01174.m1…
10	GO:0006807	nitrogen_compound_metabolic_process	6094	431	< 1e-30	Chr01.g00076.m1;Chr01.g00078.m1;Chr01.g00096.m1;Chr01.g00098.m1;Chr01.g00153.m1;Chr01.g00270.m1;Chr01.g00273.m1;Chr01.g00278.m1;Chr01.g00323.m1;Chr01.g00340.m1;Chr01.g00347.m1;Chr01.g00350.m1;Chr01.g00450.m1;Chr01.g00480.m1;Chr01.g00521.m1;Chr01.g00723.m1;Chr01.g00731.m1;Chr01.g00732.m1;Chr01.g00742.m1;Chr01.g00771.m1;Chr01.g00875.m1;Chr01.g00977.m1;Chr01.g00978.m1;Chr01.g01093.m1;Chr01.g01174.m1…
11	GO:0044260	cellular_macromolecule_metabolic_process	7711	491	< 1e-30	Chr01.g00076.m1;Chr01.g00078.m1;Chr01.g00096.m1;Chr01.g00098.m1;Chr01.g00153.m1;Chr01.g00270.m1;Chr01.g00273.m1;Chr01.g00278.m1;Chr01.g00323.m1;Chr01.g00340.m1;Chr01.g00347.m1;Chr01.g00350.m1;Chr01.g00450.m1;Chr01.g00480.m1;Chr01.g00518.m1;Chr01.g00521.m1;Chr01.g00723.m1;Chr01.g00731.m1;Chr01.g00732.m1;Chr01.g00742.m1;Chr01.g00754.m1;Chr01.g00759.m1;Chr01.g00764.m1;Chr01.g00771.m1;Chr01.g00777.m1…
12	GO:0006310	DNA_recombination	863	128	< 1e-30	Chr01.g00350.m1;Chr01.g00977.m1;Chr01.g00978.m1;Chr01.g01093.m1;Chr01.g01174.m1;Chr01.g01499.m1;Chr01.g01601.m1;Chr01.g01714.m1;Chr01.g01839.m1;Chr01.g01953.m1;Chr01.g02276.m1;Chr01.g02354.m1;Chr01.g02415.m1;Chr01.g02788.m1;Chr01.g02938.m1;Chr01.g03017.m1;Chr01.g03102.m1;Chr01.g03407.m1;Chr02.g04385.m1;Chr02.g04858.m1;Chr02.g04994.m1;Chr02.g05103.m1;Chr02.g06187.m1;Chr02.g06803.m1;Chr02.g07054.m1…
13	GO:0043170	macromolecule_metabolic_process	8497	504	< 1e-30	Chr01.g00076.m1;Chr01.g00078.m1;Chr01.g00096.m1;Chr01.g00098.m1;Chr01.g00153.m1;Chr01.g00270.m1;Chr01.g00273.m1;Chr01.g00278.m1;Chr01.g00323.m1;Chr01.g00340.m1;Chr01.g00347.m1;Chr01.g00350.m1;Chr01.g00450.m1;Chr01.g00480.m1;Chr01.g00518.m1;Chr01.g00521.m1;Chr01.g00723.m1;Chr01.g00731.m1;Chr01.g00732.m1;Chr01.g00742.m1;Chr01.g00754.m1;Chr01.g00759.m1;Chr01.g00760.m1;Chr01.g00764.m1;Chr01.g00771.m1…
14	GO:0008152	metabolic_process	12885	634	< 1e-30	Chr01.g00076.m1;Chr01.g00078.m1;Chr01.g00096.m1;Chr01.g00098.m1;Chr01.g00153.m1;Chr01.g00159.m1;Chr01.g00258.m1;Chr01.g00259.m1;Chr01.g00261.m1;Chr01.g00263.m1;Chr01.g00265.m1;Chr01.g00270.m1;Chr01.g00273.m1;Chr01.g00278.m1;Chr01.g00323.m1;Chr01.g00340.m1;Chr01.g00347.m1;Chr01.g00350.m1;Chr01.g00361.m1;Chr01.g00420.m1;Chr01.g00450.m1;Chr01.g00480.m1;Chr01.g00518.m1;Chr01.g00521.m1;Chr01.g00723.m1…
15	GO:0044237	cellular_metabolic_process	10376	556	2e-30	Chr01.g00076.m1;Chr01.g00078.m1;Chr01.g00096.m1;Chr01.g00098.m1;Chr01.g00153.m1;Chr01.g00159.m1;Chr01.g00270.m1;Chr01.g00273.m1;Chr01.g00278.m1;Chr01.g00323.m1;Chr01.g00340.m1;Chr01.g00347.m1;Chr01.g00350.m1;Chr01.g00361.m1;Chr01.g00420.m1;Chr01.g00450.m1;Chr01.g00480.m1;Chr01.g00518.m1;Chr01.g00521.m1;Chr01.g00723.m1;Chr01.g00731.m1;Chr01.g00732.m1;Chr01.g00742.m1;Chr01.g00754.m1;Chr01.g00759.m1…
16	GO:0034654	nucleobase-containing_compound_biosynthetic_process	2426	210	1.8e-28	Chr01.g00076.m1;Chr01.g00078.m1;Chr01.g00096.m1;Chr01.g00098.m1;Chr01.g00340.m1;Chr01.g00350.m1;Chr01.g00723.m1;Chr01.g00731.m1;Chr01.g00732.m1;Chr01.g00742.m1;Chr01.g00977.m1;Chr01.g00978.m1;Chr01.g01093.m1;Chr01.g01370.m1;Chr01.g01499.m1;Chr01.g01601.m1;Chr01.g01610.m1;Chr01.g01714.m1;Chr01.g01839.m1;Chr01.g01886.m1;Chr01.g02241.m1;Chr01.g02276.m1;Chr01.g02306.m1;Chr01.g02346.m1;Chr01.g02354.m1…
17	GO:0015074	DNA_integration	828	105	8e-26	Chr01.g00153.m1;Chr01.g00278.m1;Chr01.g00347.m1;Chr01.g00350.m1;Chr01.g00450.m1;Chr01.g00480.m1;Chr01.g01093.m1;Chr01.g01714.m1;Chr01.g02276.m1;Chr01.g02358.m1;Chr01.g02938.m1;Chr01.g03111.m1;Chr01.g03174.m1;Chr01.g03277.m1;Chr01.g03594.m1;Chr01.g03879.m1;Chr02.g04385.m1;Chr02.g04431.m1;Chr02.g04624.m1;Chr02.g04994.m1;Chr02.g05103.m1;Chr02.g06187.m1;Chr02.g06803.m1;Chr02.g06884.m1;Chr02.g06961.m1…
18	GO:0018130	heterocycle_biosynthetic_process	2564	210	3.4e-25	Chr01.g00076.m1;Chr01.g00078.m1;Chr01.g00096.m1;Chr01.g00098.m1;Chr01.g00340.m1;Chr01.g00350.m1;Chr01.g00723.m1;Chr01.g00731.m1;Chr01.g00732.m1;Chr01.g00742.m1;Chr01.g00977.m1;Chr01.g00978.m1;Chr01.g01093.m1;Chr01.g01370.m1;Chr01.g01499.m1;Chr01.g01601.m1;Chr01.g01610.m1;Chr01.g01714.m1;Chr01.g01839.m1;Chr01.g01886.m1;Chr01.g02241.m1;Chr01.g02276.m1;Chr01.g02306.m1;Chr01.g02346.m1;Chr01.g02354.m1…
19	GO:0019438	aromatic_compound_biosynthetic_process	2678	216	3.9e-25	Chr01.g00076.m1;Chr01.g00078.m1;Chr01.g00096.m1;Chr01.g00098.m1;Chr01.g00340.m1;Chr01.g00350.m1;Chr01.g00723.m1;Chr01.g00731.m1;Chr01.g00732.m1;Chr01.g00742.m1;Chr01.g00977.m1;Chr01.g00978.m1;Chr01.g01093.m1;Chr01.g01370.m1;Chr01.g01499.m1;Chr01.g01601.m1;Chr01.g01610.m1;Chr01.g01714.m1;Chr01.g01811.m1;Chr01.g01812.m1;Chr01.g01839.m1;Chr01.g01886.m1;Chr01.g02241.m1;Chr01.g02276.m1;Chr01.g02306.m1…
20	GO:0044271	cellular_nitrogen_compound_biosynthetic_process	3215	244	4.4e-25	Chr01.g00076.m1;Chr01.g00078.m1;Chr01.g00096.m1;Chr01.g00098.m1;Chr01.g00340.m1;Chr01.g00350.m1;Chr01.g00450.m1;Chr01.g00480.m1;Chr01.g00723.m1;Chr01.g00731.m1;Chr01.g00732.m1;Chr01.g00742.m1;Chr01.g00977.m1;Chr01.g00978.m1;Chr01.g01093.m1;Chr01.g01370.m1;Chr01.g01499.m1;Chr01.g01601.m1;Chr01.g01610.m1;Chr01.g01714.m1;Chr01.g01839.m1;Chr01.g01886.m1;Chr01.g02241.m1;Chr01.g02276.m1;Chr01.g02306.m1…
21	GO:0006357	regulation_of_transcription_from_RNA_polymerase_II_promoter	228	52	1.3e-24	Chr01.g01610.m1;Chr01.g01886.m1;Chr01.g02241.m1;Chr01.g02306.m1;Chr01.g02346.m1;Chr01.g02774.m1;Chr01.g03156.m1;Chr01.g03203.m1;Chr01.g03327.m1;Chr01.g03610.m1;Chr02.g07005.m1;Chr03.g10347.m1;Chr03.g10473.m1;Chr03.g11510.m1;Chr03.g12517.m1;Chr04.g15136.m1;Chr04.g16183.m1;Chr04.g16472.m1;Chr04.g16924.m1;Chr04.g17012.m1;Chr04.g17401.m1;Chr04.g17937.m1;Chr05.g18337.m1;Chr05.g19758.m1;Chr05.g20228.m1…
22	GO:0034645	cellular_macromolecule_biosynthetic_process	3217	242	2.9e-24	Chr01.g00076.m1;Chr01.g00078.m1;Chr01.g00096.m1;Chr01.g00098.m1;Chr01.g00340.m1;Chr01.g00350.m1;Chr01.g00450.m1;Chr01.g00480.m1;Chr01.g00723.m1;Chr01.g00731.m1;Chr01.g00732.m1;Chr01.g00742.m1;Chr01.g00977.m1;Chr01.g00978.m1;Chr01.g01093.m1;Chr01.g01370.m1;Chr01.g01499.m1;Chr01.g01601.m1;Chr01.g01610.m1;Chr01.g01714.m1;Chr01.g01839.m1;Chr01.g01886.m1;Chr01.g02241.m1;Chr01.g02276.m1;Chr01.g02306.m1…
23	GO:0006333	chromatin_assembly_or_disassembly	118	38	4.2e-24	Chr01.g00350.m1;Chr01.g01093.m1;Chr01.g01601.m1;Chr01.g01714.m1;Chr01.g01839.m1;Chr01.g02276.m1;Chr01.g02354.m1;Chr02.g04858.m1;Chr02.g04994.m1;Chr02.g06187.m1;Chr02.g07054.m1;Chr02.g07200.m1;Chr03.g09722.m1;Chr03.g10246.m1;Chr03.g10811.m1;Chr03.g11647.m1;Chr04.g14627.m1;Chr04.g16057.m1;Chr04.g16066.m1;Chr04.g16130.m1;Chr04.g16207.m1;Chr04.g16693.m1;Chr05.g19959.m1;Chr05.g21421.m1;Chr06.g21716.m1…
24	GO:0009059	macromolecule_biosynthetic_process	3297	242	1e-22	Chr01.g00076.m1;Chr01.g00078.m1;Chr01.g00096.m1;Chr01.g00098.m1;Chr01.g00340.m1;Chr01.g00350.m1;Chr01.g00450.m1;Chr01.g00480.m1;Chr01.g00723.m1;Chr01.g00731.m1;Chr01.g00732.m1;Chr01.g00742.m1;Chr01.g00977.m1;Chr01.g00978.m1;Chr01.g01093.m1;Chr01.g01370.m1;Chr01.g01499.m1;Chr01.g01601.m1;Chr01.g01610.m1;Chr01.g01714.m1;Chr01.g01839.m1;Chr01.g01886.m1;Chr01.g02241.m1;Chr01.g02276.m1;Chr01.g02306.m1…
25	GO:1901362	organic_cyclic_compound_biosynthetic_process	2752	210	3.1e-21	Chr01.g00076.m1;Chr01.g00078.m1;Chr01.g00096.m1;Chr01.g00098.m1;Chr01.g00340.m1;Chr01.g00350.m1;Chr01.g00723.m1;Chr01.g00731.m1;Chr01.g00732.m1;Chr01.g00742.m1;Chr01.g00977.m1;Chr01.g00978.m1;Chr01.g01093.m1;Chr01.g01370.m1;Chr01.g01499.m1;Chr01.g01601.m1;Chr01.g01610.m1;Chr01.g01714.m1;Chr01.g01839.m1;Chr01.g01886.m1;Chr01.g02241.m1;Chr01.g02276.m1;Chr01.g02306.m1;Chr01.g02346.m1;Chr01.g02354.m1…
26	GO:0044238	primary_metabolic_process	9980	519	1.3e-20	Chr01.g00076.m1;Chr01.g00078.m1;Chr01.g00096.m1;Chr01.g00098.m1;Chr01.g00153.m1;Chr01.g00270.m1;Chr01.g00273.m1;Chr01.g00278.m1;Chr01.g00323.m1;Chr01.g00340.m1;Chr01.g00347.m1;Chr01.g00350.m1;Chr01.g00450.m1;Chr01.g00480.m1;Chr01.g00518.m1;Chr01.g00521.m1;Chr01.g00723.m1;Chr01.g00731.m1;Chr01.g00732.m1;Chr01.g00742.m1;Chr01.g00754.m1;Chr01.g00759.m1;Chr01.g00760.m1;Chr01.g00764.m1;Chr01.g00771.m1…
27	GO:0006366	transcription_from_RNA_polymerase_II_promoter	300	52	6.3e-19	Chr01.g01610.m1;Chr01.g01886.m1;Chr01.g02241.m1;Chr01.g02306.m1;Chr01.g02346.m1;Chr01.g02774.m1;Chr01.g03156.m1;Chr01.g03203.m1;Chr01.g03327.m1;Chr01.g03610.m1;Chr02.g07005.m1;Chr03.g10347.m1;Chr03.g10473.m1;Chr03.g11510.m1;Chr03.g12517.m1;Chr04.g15136.m1;Chr04.g16183.m1;Chr04.g16472.m1;Chr04.g16924.m1;Chr04.g17012.m1;Chr04.g17401.m1;Chr04.g17937.m1;Chr05.g18337.m1;Chr05.g19758.m1;Chr05.g20228.m1…
28	GO:0071704	organic_substance_metabolic_process	10857	542	9e-18	Chr01.g00076.m1;Chr01.g00078.m1;Chr01.g00096.m1;Chr01.g00098.m1;Chr01.g00153.m1;Chr01.g00258.m1;Chr01.g00259.m1;Chr01.g00261.m1;Chr01.g00263.m1;Chr01.g00265.m1;Chr01.g00270.m1;Chr01.g00273.m1;Chr01.g00278.m1;Chr01.g00323.m1;Chr01.g00340.m1;Chr01.g00347.m1;Chr01.g00350.m1;Chr01.g00450.m1;Chr01.g00480.m1;Chr01.g00518.m1;Chr01.g00521.m1;Chr01.g00723.m1;Chr01.g00731.m1;Chr01.g00732.m1;Chr01.g00742.m1…
29	GO:0000723	telomere_maintenance	86	25	4.1e-15	Chr01.g00323.m1;Chr01.g00875.m1;Chr01.g01205.m1;Chr01.g03105.m1;Chr02.g04490.m1;Chr03.g09723.m1;Chr03.g12477.m1;Chr03.g13541.m1;Chr04.g16387.m1;Chr05.g18140.m1;Chr05.g18874.m1;Chr05.g18875.m1;Chr05.g19813.m1;Chr05.g20855.m1;Chr06.g22724.m1;Chr06.g23967.m1;Chr07.g25813.m1;Chr08.g28853.m1;Chr08.g28976.m1;Chr09.g31760.m1;Chr09.g33138.m1;Chr10.g33533.m1;Chr10.g33534.m1;Chr10.g33982.m1;Chr10.g35081.m1
30	GO:0032200	telomere_organization	86	25	4.1e-15	Chr01.g00323.m1;Chr01.g00875.m1;Chr01.g01205.m1;Chr01.g03105.m1;Chr02.g04490.m1;Chr03.g09723.m1;Chr03.g12477.m1;Chr03.g13541.m1;Chr04.g16387.m1;Chr05.g18140.m1;Chr05.g18874.m1;Chr05.g18875.m1;Chr05.g19813.m1;Chr05.g20855.m1;Chr06.g22724.m1;Chr06.g23967.m1;Chr07.g25813.m1;Chr08.g28853.m1;Chr08.g28976.m1;Chr09.g31760.m1;Chr09.g33138.m1;Chr10.g33533.m1;Chr10.g33534.m1;Chr10.g33982.m1;Chr10.g35081.m1
31	GO:0060249	anatomical_structure_homeostasis	87	25	5.5e-15	Chr01.g00323.m1;Chr01.g00875.m1;Chr01.g01205.m1;Chr01.g03105.m1;Chr02.g04490.m1;Chr03.g09723.m1;Chr03.g12477.m1;Chr03.g13541.m1;Chr04.g16387.m1;Chr05.g18140.m1;Chr05.g18874.m1;Chr05.g18875.m1;Chr05.g19813.m1;Chr05.g20855.m1;Chr06.g22724.m1;Chr06.g23967.m1;Chr07.g25813.m1;Chr08.g28853.m1;Chr08.g28976.m1;Chr09.g31760.m1;Chr09.g33138.m1;Chr10.g33533.m1;Chr10.g33534.m1;Chr10.g33982.m1;Chr10.g35081.m1
32	GO:0009987	cellular_process	12190	579	6.3e-15	Chr01.g00076.m1;Chr01.g00078.m1;Chr01.g00096.m1;Chr01.g00098.m1;Chr01.g00153.m1;Chr01.g00159.m1;Chr01.g00270.m1;Chr01.g00273.m1;Chr01.g00278.m1;Chr01.g00323.m1;Chr01.g00340.m1;Chr01.g00347.m1;Chr01.g00350.m1;Chr01.g00361.m1;Chr01.g00420.m1;Chr01.g00450.m1;Chr01.g00480.m1;Chr01.g00518.m1;Chr01.g00521.m1;Chr01.g00578.m1;Chr01.g00723.m1;Chr01.g00731.m1;Chr01.g00732.m1;Chr01.g00742.m1;Chr01.g00754.m1…
33	GO:0032392	DNA_geometric_change	97	25	8.7e-14	Chr01.g00323.m1;Chr01.g00875.m1;Chr01.g01205.m1;Chr01.g03105.m1;Chr02.g04490.m1;Chr03.g09723.m1;Chr03.g12477.m1;Chr03.g13541.m1;Chr04.g16387.m1;Chr05.g18140.m1;Chr05.g18874.m1;Chr05.g18875.m1;Chr05.g19813.m1;Chr05.g20855.m1;Chr06.g22724.m1;Chr06.g23967.m1;Chr07.g25813.m1;Chr08.g28853.m1;Chr08.g28976.m1;Chr09.g31760.m1;Chr09.g33138.m1;Chr10.g33533.m1;Chr10.g33534.m1;Chr10.g33982.m1;Chr10.g35081.m1
34	GO:0032508	DNA_duplex_unwinding	97	25	8.7e-14	Chr01.g00323.m1;Chr01.g00875.m1;Chr01.g01205.m1;Chr01.g03105.m1;Chr02.g04490.m1;Chr03.g09723.m1;Chr03.g12477.m1;Chr03.g13541.m1;Chr04.g16387.m1;Chr05.g18140.m1;Chr05.g18874.m1;Chr05.g18875.m1;Chr05.g19813.m1;Chr05.g20855.m1;Chr06.g22724.m1;Chr06.g23967.m1;Chr07.g25813.m1;Chr08.g28853.m1;Chr08.g28976.m1;Chr09.g31760.m1;Chr09.g33138.m1;Chr10.g33533.m1;Chr10.g33534.m1;Chr10.g33982.m1;Chr10.g35081.m1
35	GO:0006325	chromatin_organization	270	38	2.8e-11	Chr01.g00350.m1;Chr01.g01093.m1;Chr01.g01601.m1;Chr01.g01714.m1;Chr01.g01839.m1;Chr01.g02276.m1;Chr01.g02354.m1;Chr02.g04858.m1;Chr02.g04994.m1;Chr02.g06187.m1;Chr02.g07054.m1;Chr02.g07200.m1;Chr03.g09722.m1;Chr03.g10246.m1;Chr03.g10811.m1;Chr03.g11647.m1;Chr04.g14627.m1;Chr04.g16057.m1;Chr04.g16066.m1;Chr04.g16130.m1;Chr04.g16207.m1;Chr04.g16693.m1;Chr05.g19959.m1;Chr05.g21421.m1;Chr06.g21716.m1…
36	GO:0044249	cellular_biosynthetic_process	4283	251	4.8e-11	Chr01.g00076.m1;Chr01.g00078.m1;Chr01.g00096.m1;Chr01.g00098.m1;Chr01.g00340.m1;Chr01.g00350.m1;Chr01.g00450.m1;Chr01.g00480.m1;Chr01.g00723.m1;Chr01.g00731.m1;Chr01.g00732.m1;Chr01.g00742.m1;Chr01.g00977.m1;Chr01.g00978.m1;Chr01.g01093.m1;Chr01.g01370.m1;Chr01.g01499.m1;Chr01.g01601.m1;Chr01.g01610.m1;Chr01.g01714.m1;Chr01.g01811.m1;Chr01.g01812.m1;Chr01.g01839.m1;Chr01.g01886.m1;Chr01.g02241.m1…
37	GO:0009058	biosynthetic_process	4899	277	1.3e-10	Chr01.g00076.m1;Chr01.g00078.m1;Chr01.g00096.m1;Chr01.g00098.m1;Chr01.g00258.m1;Chr01.g00259.m1;Chr01.g00261.m1;Chr01.g00263.m1;Chr01.g00265.m1;Chr01.g00340.m1;Chr01.g00350.m1;Chr01.g00450.m1;Chr01.g00480.m1;Chr01.g00723.m1;Chr01.g00731.m1;Chr01.g00732.m1;Chr01.g00742.m1;Chr01.g00977.m1;Chr01.g00978.m1;Chr01.g01093.m1;Chr01.g01370.m1;Chr01.g01499.m1;Chr01.g01601.m1;Chr01.g01610.m1;Chr01.g01714.m1…
38	GO:1901576	organic_substance_biosynthetic_process	4536	258	5.3e-10	Chr01.g00076.m1;Chr01.g00078.m1;Chr01.g00096.m1;Chr01.g00098.m1;Chr01.g00258.m1;Chr01.g00259.m1;Chr01.g00261.m1;Chr01.g00263.m1;Chr01.g00265.m1;Chr01.g00340.m1;Chr01.g00350.m1;Chr01.g00450.m1;Chr01.g00480.m1;Chr01.g00723.m1;Chr01.g00731.m1;Chr01.g00732.m1;Chr01.g00742.m1;Chr01.g00977.m1;Chr01.g00978.m1;Chr01.g01093.m1;Chr01.g01370.m1;Chr01.g01499.m1;Chr01.g01601.m1;Chr01.g01610.m1;Chr01.g01714.m1…
39	GO:0051276	chromosome_organization	290	36	3.2e-09	Chr01.g00273.m1;Chr01.g00323.m1;Chr01.g00771.m1;Chr01.g00875.m1;Chr01.g01205.m1;Chr01.g03105.m1;Chr02.g04490.m1;Chr02.g06684.m1;Chr02.g07322.m1;Chr03.g09723.m1;Chr03.g09742.m1;Chr03.g12477.m1;Chr03.g13541.m1;Chr04.g16387.m1;Chr05.g18140.m1;Chr05.g18874.m1;Chr05.g18875.m1;Chr05.g19813.m1;Chr05.g20855.m1;Chr05.g21135.m1;Chr06.g22724.m1;Chr06.g23967.m1;Chr07.g25813.m1;Chr07.g26820.m1;Chr08.g28853.m1…
40	GO:0071103	DNA_conformation_change	169	25	2.6e-08	Chr01.g00323.m1;Chr01.g00875.m1;Chr01.g01205.m1;Chr01.g03105.m1;Chr02.g04490.m1;Chr03.g09723.m1;Chr03.g12477.m1;Chr03.g13541.m1;Chr04.g16387.m1;Chr05.g18140.m1;Chr05.g18874.m1;Chr05.g18875.m1;Chr05.g19813.m1;Chr05.g20855.m1;Chr06.g22724.m1;Chr06.g23967.m1;Chr07.g25813.m1;Chr08.g28853.m1;Chr08.g28976.m1;Chr09.g31760.m1;Chr09.g33138.m1;Chr10.g33533.m1;Chr10.g33534.m1;Chr10.g33982.m1;Chr10.g35081.m1
41	GO:0009401	phosphoenolpyruvate-dependent_sugar_phosphotransferase_system	10	6	8.6e-07	Chr02.g06803.m1;Chr03.g10789.m1;Chr03.g10880.m1;Chr05.g19976.m1;Chr07.g25316.m1;Chr09.g32497.m1
42	GO:0032196	transposition	17	7	2.6e-06	Chr03.g12553.m1;Chr04.g15692.m1;Chr04.g16172.m1;Chr05.g20284.m1;Chr06.g23436.m1;Chr10.g33662.m1;scaffold2.g04042.m1
43	GO:0022900	electron_transport_chain	185	21	2.5e-05	Chr01.g00159.m1;Chr01.g00420.m1;Chr01.g01302.m1;Chr01.g01479.m1;Chr01.g02682.m1;Chr01.g03407.m1;Chr01.g03518.m1;Chr01.g03807.m1;Chr02.g04385.m1;Chr03.g10967.m1;Chr03.g11084.m1;Chr03.g11323.m1;Chr04.g13961.m1;Chr04.g14015.m1;Chr07.g26064.m1;Chr08.g30023.m1;Chr09.g31382.m1;Chr09.g33277.m1;Chr10.g33817.m1;Chr10.g34802.m1;Chr10.g35214.m1
44	GO:0006508	proteolysis	1444	90	3.8e-05	Chr01.g00347.m1;Chr01.g00350.m1;Chr01.g00754.m1;Chr01.g00759.m1;Chr01.g00760.m1;Chr01.g00764.m1;Chr01.g00777.m1;Chr01.g00790.m1;Chr01.g00791.m1;Chr01.g00793.m1;Chr01.g00801.m1;Chr01.g00806.m1;Chr01.g00808.m1;Chr01.g01093.m1;Chr01.g01601.m1;Chr01.g01714.m1;Chr01.g01839.m1;Chr01.g02276.m1;Chr01.g02415.m1;Chr01.g02788.m1;Chr01.g03017.m1;Chr01.g03102.m1;Chr01.g03879.m1;Chr02.g04431.m1;Chr02.g04994.m1…
45	GO:0008037	cell_recognition	65	11	6.1e-05	Chr02.g05972.m1;Chr06.g22554.m1;Chr06.g22643.m1;Chr06.g22644.m1;Chr08.g28816.m1;Chr10.g33680.m1;Chr10.g33681.m1;Chr10.g33682.m1;Chr10.g34519.m1;Chr10.g34566.m1;Chr10.g34855.m1
46	GO:0048544	recognition_of_pollen	65	11	6.1e-05	Chr02.g05972.m1;Chr06.g22554.m1;Chr06.g22643.m1;Chr06.g22644.m1;Chr08.g28816.m1;Chr10.g33680.m1;Chr10.g33681.m1;Chr10.g33682.m1;Chr10.g34519.m1;Chr10.g34566.m1;Chr10.g34855.m1
47	GO:0009875	pollen-pistil_interaction	66	11	7.1e-05	Chr02.g05972.m1;Chr06.g22554.m1;Chr06.g22643.m1;Chr06.g22644.m1;Chr08.g28816.m1;Chr10.g33680.m1;Chr10.g33681.m1;Chr10.g33682.m1;Chr10.g34519.m1;Chr10.g34566.m1;Chr10.g34855.m1
48	GO:0006281	DNA_repair	323	26	0.00087	Chr01.g00323.m1;Chr01.g00875.m1;Chr01.g01205.m1;Chr01.g03105.m1;Chr02.g04490.m1;Chr02.g07200.m1;Chr03.g09723.m1;Chr03.g12477.m1;Chr03.g13541.m1;Chr04.g16387.m1;Chr05.g18140.m1;Chr05.g18874.m1;Chr05.g18875.m1;Chr05.g19813.m1;Chr05.g20855.m1;Chr06.g22724.m1;Chr06.g23967.m1;Chr07.g25813.m1;Chr08.g28853.m1;Chr08.g28976.m1;Chr09.g31760.m1;Chr09.g33138.m1;Chr10.g33533.m1;Chr10.g33534.m1;Chr10.g33982.m1…
49	GO:0006974	cellular_response_to_DNA_damage_stimulus	334	26	0.0014	Chr01.g00323.m1;Chr01.g00875.m1;Chr01.g01205.m1;Chr01.g03105.m1;Chr02.g04490.m1;Chr02.g07200.m1;Chr03.g09723.m1;Chr03.g12477.m1;Chr03.g13541.m1;Chr04.g16387.m1;Chr05.g18140.m1;Chr05.g18874.m1;Chr05.g18875.m1;Chr05.g19813.m1;Chr05.g20855.m1;Chr06.g22724.m1;Chr06.g23967.m1;Chr07.g25813.m1;Chr08.g28853.m1;Chr08.g28976.m1;Chr09.g31760.m1;Chr09.g33138.m1;Chr10.g33533.m1;Chr10.g33534.m1;Chr10.g33982.m1…
50	GO:0006313	transposition,_DNA-mediated	14	4	0.00203	Chr03.g12553.m1;Chr04.g15692.m1;Chr04.g16172.m1;scaffold2.g04042.m1
51	GO:0009856	pollination	104	11	0.00361	Chr02.g05972.m1;Chr06.g22554.m1;Chr06.g22643.m1;Chr06.g22644.m1;Chr08.g28816.m1;Chr10.g33680.m1;Chr10.g33681.m1;Chr10.g33682.m1;Chr10.g34519.m1;Chr10.g34566.m1;Chr10.g34855.m1
52	GO:0044706	multi-multicellular_organism_process	104	11	0.00361	Chr02.g05972.m1;Chr06.g22554.m1;Chr06.g22643.m1;Chr06.g22644.m1;Chr08.g28816.m1;Chr10.g33680.m1;Chr10.g33681.m1;Chr10.g33682.m1;Chr10.g34519.m1;Chr10.g34566.m1;Chr10.g34855.m1
53	GO:0006355	regulation_of_transcription,_DNA-templated	1341	72	0.01114	Chr01.g00076.m1;Chr01.g00098.m1;Chr01.g00340.m1;Chr01.g00732.m1;Chr01.g01370.m1;Chr01.g01610.m1;Chr01.g01886.m1;Chr01.g02241.m1;Chr01.g02306.m1;Chr01.g02346.m1;Chr01.g02774.m1;Chr01.g03156.m1;Chr01.g03203.m1;Chr01.g03327.m1;Chr01.g03610.m1;Chr01.g03612.m1;Chr02.g07005.m1;Chr02.g09193.m1;Chr03.g10112.m1;Chr03.g10347.m1;Chr03.g10473.m1;Chr03.g11070.m1;Chr03.g11510.m1;Chr03.g12517.m1;Chr03.g12540.m1…
54	GO:0043933	macromolecular_complex_subunit_organization	653	39	0.01242	Chr01.g00350.m1;Chr01.g01093.m1;Chr01.g01601.m1;Chr01.g01714.m1;Chr01.g01839.m1;Chr01.g02276.m1;Chr01.g02354.m1;Chr02.g04858.m1;Chr02.g04994.m1;Chr02.g06187.m1;Chr02.g07054.m1;Chr02.g07200.m1;Chr02.g07527.m1;Chr03.g09722.m1;Chr03.g10246.m1;Chr03.g10811.m1;Chr03.g11647.m1;Chr04.g14627.m1;Chr04.g16057.m1;Chr04.g16066.m1;Chr04.g16130.m1;Chr04.g16207.m1;Chr04.g16693.m1;Chr05.g19959.m1;Chr05.g21421.m1…
55	GO:1903506	regulation_of_nucleic_acid-templated_transcription	1359	72	0.01483	Chr01.g00076.m1;Chr01.g00098.m1;Chr01.g00340.m1;Chr01.g00732.m1;Chr01.g01370.m1;Chr01.g01610.m1;Chr01.g01886.m1;Chr01.g02241.m1;Chr01.g02306.m1;Chr01.g02346.m1;Chr01.g02774.m1;Chr01.g03156.m1;Chr01.g03203.m1;Chr01.g03327.m1;Chr01.g03610.m1;Chr01.g03612.m1;Chr02.g07005.m1;Chr02.g09193.m1;Chr03.g10112.m1;Chr03.g10347.m1;Chr03.g10473.m1;Chr03.g11070.m1;Chr03.g11510.m1;Chr03.g12517.m1;Chr03.g12540.m1…
56	GO:2001141	regulation_of_RNA_biosynthetic_process	1359	72	0.01483	Chr01.g00076.m1;Chr01.g00098.m1;Chr01.g00340.m1;Chr01.g00732.m1;Chr01.g01370.m1;Chr01.g01610.m1;Chr01.g01886.m1;Chr01.g02241.m1;Chr01.g02306.m1;Chr01.g02346.m1;Chr01.g02774.m1;Chr01.g03156.m1;Chr01.g03203.m1;Chr01.g03327.m1;Chr01.g03610.m1;Chr01.g03612.m1;Chr02.g07005.m1;Chr02.g09193.m1;Chr03.g10112.m1;Chr03.g10347.m1;Chr03.g10473.m1;Chr03.g11070.m1;Chr03.g11510.m1;Chr03.g12517.m1;Chr03.g12540.m1…
57	GO:0051252	regulation_of_RNA_metabolic_process	1377	72	0.01947	Chr01.g00076.m1;Chr01.g00098.m1;Chr01.g00340.m1;Chr01.g00732.m1;Chr01.g01370.m1;Chr01.g01610.m1;Chr01.g01886.m1;Chr01.g02241.m1;Chr01.g02306.m1;Chr01.g02346.m1;Chr01.g02774.m1;Chr01.g03156.m1;Chr01.g03203.m1;Chr01.g03327.m1;Chr01.g03610.m1;Chr01.g03612.m1;Chr02.g07005.m1;Chr02.g09193.m1;Chr03.g10112.m1;Chr03.g10347.m1;Chr03.g10473.m1;Chr03.g11070.m1;Chr03.g11510.m1;Chr03.g12517.m1;Chr03.g12540.m1…
58	GO:0006915	apoptotic_process	41	5	0.02546	Chr01.g01414.m1;Chr01.g01417.m1;Chr03.g10189.m1;Chr06.g23812.m1;Chr06.g24653.m1
59	GO:0019219	regulation_of_nucleobase-containing_compound_metabolic_process	1411	72	0.03146	Chr01.g00076.m1;Chr01.g00098.m1;Chr01.g00340.m1;Chr01.g00732.m1;Chr01.g01370.m1;Chr01.g01610.m1;Chr01.g01886.m1;Chr01.g02241.m1;Chr01.g02306.m1;Chr01.g02346.m1;Chr01.g02774.m1;Chr01.g03156.m1;Chr01.g03203.m1;Chr01.g03327.m1;Chr01.g03610.m1;Chr01.g03612.m1;Chr02.g07005.m1;Chr02.g09193.m1;Chr03.g10112.m1;Chr03.g10347.m1;Chr03.g10473.m1;Chr03.g11070.m1;Chr03.g11510.m1;Chr03.g12517.m1;Chr03.g12540.m1…
60	GO:0044703	multi-organism_reproductive_process	146	11	0.03838	Chr02.g05972.m1;Chr06.g22554.m1;Chr06.g22643.m1;Chr06.g22644.m1;Chr08.g28816.m1;Chr10.g33680.m1;Chr10.g33681.m1;Chr10.g33682.m1;Chr10.g34519.m1;Chr10.g34566.m1;Chr10.g34855.m1
61	GO:2000112	regulation_of_cellular_macromolecule_biosynthetic_process	1447	72	0.04987	Chr01.g00076.m1;Chr01.g00098.m1;Chr01.g00340.m1;Chr01.g00732.m1;Chr01.g01370.m1;Chr01.g01610.m1;Chr01.g01886.m1;Chr01.g02241.m1;Chr01.g02306.m1;Chr01.g02346.m1;Chr01.g02774.m1;Chr01.g03156.m1;Chr01.g03203.m1;Chr01.g03327.m1;Chr01.g03610.m1;Chr01.g03612.m1;Chr02.g07005.m1;Chr02.g09193.m1;Chr03.g10112.m1;Chr03.g10347.m1;Chr03.g10473.m1;Chr03.g11070.m1;Chr03.g11510.m1;Chr03.g12517.m1;Chr03.g12540.m1…
62	GO:0010556	regulation_of_macromolecule_biosynthetic_process	1465	72	0.06172	Chr01.g00076.m1;Chr01.g00098.m1;Chr01.g00340.m1;Chr01.g00732.m1;Chr01.g01370.m1;Chr01.g01610.m1;Chr01.g01886.m1;Chr01.g02241.m1;Chr01.g02306.m1;Chr01.g02346.m1;Chr01.g02774.m1;Chr01.g03156.m1;Chr01.g03203.m1;Chr01.g03327.m1;Chr01.g03610.m1;Chr01.g03612.m1;Chr02.g07005.m1;Chr02.g09193.m1;Chr03.g10112.m1;Chr03.g10347.m1;Chr03.g10473.m1;Chr03.g11070.m1;Chr03.g11510.m1;Chr03.g12517.m1;Chr03.g12540.m1…
63	GO:0006351	transcription,_DNA-templated	1627	79	0.06463	Chr01.g00076.m1;Chr01.g00096.m1;Chr01.g00098.m1;Chr01.g00340.m1;Chr01.g00731.m1;Chr01.g00732.m1;Chr01.g00742.m1;Chr01.g01370.m1;Chr01.g01610.m1;Chr01.g01886.m1;Chr01.g02241.m1;Chr01.g02306.m1;Chr01.g02346.m1;Chr01.g02774.m1;Chr01.g03156.m1;Chr01.g03203.m1;Chr01.g03327.m1;Chr01.g03610.m1;Chr01.g03612.m1;Chr02.g07005.m1;Chr02.g09193.m1;Chr03.g10112.m1;Chr03.g10132.m1;Chr03.g10347.m1;Chr03.g10473.m1…
64	GO:0006749	glutathione_metabolic_process	105	8	0.06721	Chr01.g02557.m1;Chr03.g09350.m1;Chr05.g18367.m1;Chr05.g21519.m1;Chr05.g21522.m1;Chr06.g22702.m1;Chr07.g24871.m1;Chr07.g25116.m1
65	GO:0009889	regulation_of_biosynthetic_process	1477	72	0.07071	Chr01.g00076.m1;Chr01.g00098.m1;Chr01.g00340.m1;Chr01.g00732.m1;Chr01.g01370.m1;Chr01.g01610.m1;Chr01.g01886.m1;Chr01.g02241.m1;Chr01.g02306.m1;Chr01.g02346.m1;Chr01.g02774.m1;Chr01.g03156.m1;Chr01.g03203.m1;Chr01.g03327.m1;Chr01.g03610.m1;Chr01.g03612.m1;Chr02.g07005.m1;Chr02.g09193.m1;Chr03.g10112.m1;Chr03.g10347.m1;Chr03.g10473.m1;Chr03.g11070.m1;Chr03.g11510.m1;Chr03.g12517.m1;Chr03.g12540.m1…
66	GO:0031326	regulation_of_cellular_biosynthetic_process	1477	72	0.07071	Chr01.g00076.m1;Chr01.g00098.m1;Chr01.g00340.m1;Chr01.g00732.m1;Chr01.g01370.m1;Chr01.g01610.m1;Chr01.g01886.m1;Chr01.g02241.m1;Chr01.g02306.m1;Chr01.g02346.m1;Chr01.g02774.m1;Chr01.g03156.m1;Chr01.g03203.m1;Chr01.g03327.m1;Chr01.g03610.m1;Chr01.g03612.m1;Chr02.g07005.m1;Chr02.g09193.m1;Chr03.g10112.m1;Chr03.g10347.m1;Chr03.g10473.m1;Chr03.g11070.m1;Chr03.g11510.m1;Chr03.g12517.m1;Chr03.g12540.m1…
67	GO:0097659	nucleic_acid-templated_transcription	1648	79	0.08066	Chr01.g00076.m1;Chr01.g00096.m1;Chr01.g00098.m1;Chr01.g00340.m1;Chr01.g00731.m1;Chr01.g00732.m1;Chr01.g00742.m1;Chr01.g01370.m1;Chr01.g01610.m1;Chr01.g01886.m1;Chr01.g02241.m1;Chr01.g02306.m1;Chr01.g02346.m1;Chr01.g02774.m1;Chr01.g03156.m1;Chr01.g03203.m1;Chr01.g03327.m1;Chr01.g03610.m1;Chr01.g03612.m1;Chr02.g07005.m1;Chr02.g09193.m1;Chr03.g10112.m1;Chr03.g10132.m1;Chr03.g10347.m1;Chr03.g10473.m1…
68	GO:0032774	RNA_biosynthetic_process	1654	79	0.08572	Chr01.g00076.m1;Chr01.g00096.m1;Chr01.g00098.m1;Chr01.g00340.m1;Chr01.g00731.m1;Chr01.g00732.m1;Chr01.g00742.m1;Chr01.g01370.m1;Chr01.g01610.m1;Chr01.g01886.m1;Chr01.g02241.m1;Chr01.g02306.m1;Chr01.g02346.m1;Chr01.g02774.m1;Chr01.g03156.m1;Chr01.g03203.m1;Chr01.g03327.m1;Chr01.g03610.m1;Chr01.g03612.m1;Chr02.g07005.m1;Chr02.g09193.m1;Chr03.g10112.m1;Chr03.g10132.m1;Chr03.g10347.m1;Chr03.g10473.m1…
69	GO:0051171	regulation_of_nitrogen_compound_metabolic_process	1507	72	0.09728	Chr01.g00076.m1;Chr01.g00098.m1;Chr01.g00340.m1;Chr01.g00732.m1;Chr01.g01370.m1;Chr01.g01610.m1;Chr01.g01886.m1;Chr01.g02241.m1;Chr01.g02306.m1;Chr01.g02346.m1;Chr01.g02774.m1;Chr01.g03156.m1;Chr01.g03203.m1;Chr01.g03327.m1;Chr01.g03610.m1;Chr01.g03612.m1;Chr02.g07005.m1;Chr02.g09193.m1;Chr03.g10112.m1;Chr03.g10347.m1;Chr03.g10473.m1;Chr03.g11070.m1;Chr03.g11510.m1;Chr03.g12517.m1;Chr03.g12540.m1…
70	GO:0010468	regulation_of_gene_expression	1520	72	0.11071	Chr01.g00076.m1;Chr01.g00098.m1;Chr01.g00340.m1;Chr01.g00732.m1;Chr01.g01370.m1;Chr01.g01610.m1;Chr01.g01886.m1;Chr01.g02241.m1;Chr01.g02306.m1;Chr01.g02346.m1;Chr01.g02774.m1;Chr01.g03156.m1;Chr01.g03203.m1;Chr01.g03327.m1;Chr01.g03610.m1;Chr01.g03612.m1;Chr02.g07005.m1;Chr02.g09193.m1;Chr03.g10112.m1;Chr03.g10347.m1;Chr03.g10473.m1;Chr03.g11070.m1;Chr03.g11510.m1;Chr03.g12517.m1;Chr03.g12540.m1…
71	GO:0033554	cellular_response_to_stress	491	26	0.11172	Chr01.g00323.m1;Chr01.g00875.m1;Chr01.g01205.m1;Chr01.g03105.m1;Chr02.g04490.m1;Chr02.g07200.m1;Chr03.g09723.m1;Chr03.g12477.m1;Chr03.g13541.m1;Chr04.g16387.m1;Chr05.g18140.m1;Chr05.g18874.m1;Chr05.g18875.m1;Chr05.g19813.m1;Chr05.g20855.m1;Chr06.g22724.m1;Chr06.g23967.m1;Chr07.g25813.m1;Chr08.g28853.m1;Chr08.g28976.m1;Chr09.g31760.m1;Chr09.g33138.m1;Chr10.g33533.m1;Chr10.g33534.m1;Chr10.g33982.m1…
72	GO:0006091	generation_of_precursor_metabolites_and_energy	400	21	0.14978	Chr01.g00159.m1;Chr01.g00420.m1;Chr01.g01302.m1;Chr01.g01479.m1;Chr01.g02682.m1;Chr01.g03407.m1;Chr01.g03518.m1;Chr01.g03807.m1;Chr02.g04385.m1;Chr03.g10967.m1;Chr03.g11084.m1;Chr03.g11323.m1;Chr04.g13961.m1;Chr04.g14015.m1;Chr07.g26064.m1;Chr08.g30023.m1;Chr09.g31382.m1;Chr09.g33277.m1;Chr10.g33817.m1;Chr10.g34802.m1;Chr10.g35214.m1
73	GO:0000719	photoreactive_repair	4	1	0.15448	Chr02.g07200.m1
74	GO:0006518	peptide_metabolic_process	827	40	0.15974	Chr01.g00450.m1;Chr01.g00480.m1;Chr01.g02557.m1;Chr01.g03174.m1;Chr01.g03927.m1;Chr02.g06884.m1;Chr03.g09350.m1;Chr03.g09614.m1;Chr03.g10325.m1;Chr03.g10338.m1;Chr03.g10792.m1;Chr03.g11552.m1;Chr04.g14025.m1;Chr04.g14731.m1;Chr04.g17696.m1;Chr05.g18367.m1;Chr05.g19042.m1;Chr05.g21519.m1;Chr05.g21522.m1;Chr06.g22188.m1;Chr06.g22702.m1;Chr07.g24871.m1;Chr07.g25116.m1;Chr07.g25142.m1;Chr08.g28273.m1…
75	GO:0042592	homeostatic_process	501	25	0.18306	Chr01.g00323.m1;Chr01.g00875.m1;Chr01.g01205.m1;Chr01.g03105.m1;Chr02.g04490.m1;Chr03.g09723.m1;Chr03.g12477.m1;Chr03.g13541.m1;Chr04.g16387.m1;Chr05.g18140.m1;Chr05.g18874.m1;Chr05.g18875.m1;Chr05.g19813.m1;Chr05.g20855.m1;Chr06.g22724.m1;Chr06.g23967.m1;Chr07.g25813.m1;Chr08.g28853.m1;Chr08.g28976.m1;Chr09.g31760.m1;Chr09.g33138.m1;Chr10.g33533.m1;Chr10.g33534.m1;Chr10.g33982.m1;Chr10.g35081.m1
76	GO:0006575	cellular_modified_amino_acid_metabolic_process	134	8	0.18635	Chr01.g02557.m1;Chr03.g09350.m1;Chr05.g18367.m1;Chr05.g21519.m1;Chr05.g21522.m1;Chr06.g22702.m1;Chr07.g24871.m1;Chr07.g25116.m1
77	GO:0006290	pyrimidine_dimer_repair	5	1	0.18922	Chr02.g07200.m1
78	GO:0012501	programmed_cell_death	75	5	0.19474	Chr01.g01414.m1;Chr01.g01417.m1;Chr03.g10189.m1;Chr06.g23812.m1;Chr06.g24653.m1
79	GO:0043603	cellular_amide_metabolic_process	852	40	0.20972	Chr01.g00450.m1;Chr01.g00480.m1;Chr01.g02557.m1;Chr01.g03174.m1;Chr01.g03927.m1;Chr02.g06884.m1;Chr03.g09350.m1;Chr03.g09614.m1;Chr03.g10325.m1;Chr03.g10338.m1;Chr03.g10792.m1;Chr03.g11552.m1;Chr04.g14025.m1;Chr04.g14731.m1;Chr04.g17696.m1;Chr05.g18367.m1;Chr05.g19042.m1;Chr05.g21519.m1;Chr05.g21522.m1;Chr06.g22188.m1;Chr06.g22702.m1;Chr07.g24871.m1;Chr07.g25116.m1;Chr07.g25142.m1;Chr08.g28273.m1…
80	GO:0007166	cell_surface_receptor_signaling_pathway	104	6	0.25573	Chr01.g00518.m1;Chr01.g03803.m1;Chr08.g30030.m1;Chr08.g30527.m1;Chr08.g30534.m1;Chr08.g30540.m1
81	GO:0006412	translation	693	32	0.2706	Chr01.g00450.m1;Chr01.g00480.m1;Chr01.g03174.m1;Chr01.g03927.m1;Chr02.g06884.m1;Chr03.g09614.m1;Chr03.g10325.m1;Chr03.g10338.m1;Chr03.g10792.m1;Chr03.g11552.m1;Chr04.g14025.m1;Chr04.g14731.m1;Chr04.g17696.m1;Chr05.g19042.m1;Chr06.g22188.m1;Chr07.g25142.m1;Chr08.g28273.m1;Chr08.g30043.m1;Chr09.g31427.m1;Chr09.g33139.m1;Chr10.g33780.m1;Chr10.g34103.m1;Chr10.g34344.m1;Chr10.g35744.m1;scaffold16.g364…
82	GO:0080090	regulation_of_primary_metabolic_process	1656	73	0.27586	Chr01.g00076.m1;Chr01.g00098.m1;Chr01.g00340.m1;Chr01.g00732.m1;Chr01.g01370.m1;Chr01.g01610.m1;Chr01.g01886.m1;Chr01.g02241.m1;Chr01.g02306.m1;Chr01.g02346.m1;Chr01.g02774.m1;Chr01.g03156.m1;Chr01.g03203.m1;Chr01.g03327.m1;Chr01.g03554.m1;Chr01.g03610.m1;Chr01.g03612.m1;Chr02.g07005.m1;Chr02.g09193.m1;Chr03.g10112.m1;Chr03.g10347.m1;Chr03.g10473.m1;Chr03.g11070.m1;Chr03.g11510.m1;Chr03.g12517.m1…
83	GO:0043043	peptide_biosynthetic_process	698	32	0.2843	Chr01.g00450.m1;Chr01.g00480.m1;Chr01.g03174.m1;Chr01.g03927.m1;Chr02.g06884.m1;Chr03.g09614.m1;Chr03.g10325.m1;Chr03.g10338.m1;Chr03.g10792.m1;Chr03.g11552.m1;Chr04.g14025.m1;Chr04.g14731.m1;Chr04.g17696.m1;Chr05.g19042.m1;Chr06.g22188.m1;Chr07.g25142.m1;Chr08.g28273.m1;Chr08.g30043.m1;Chr09.g31427.m1;Chr09.g33139.m1;Chr10.g33780.m1;Chr10.g34103.m1;Chr10.g34344.m1;Chr10.g35744.m1;scaffold16.g364…
84	GO:0008219	cell_death	88	5	0.2946	Chr01.g01414.m1;Chr01.g01417.m1;Chr03.g10189.m1;Chr06.g23812.m1;Chr06.g24653.m1
85	GO:0007602	phototransduction	9	1	0.3145	Chr03.g11070.m1
86	GO:0009583	detection_of_light_stimulus	9	1	0.3145	Chr03.g11070.m1
87	GO:0009585	red,_far-red_light_phototransduction	9	1	0.3145	Chr03.g11070.m1
88	GO:0042398	cellular_modified_amino_acid_biosynthetic_process	28	2	0.32045	Chr10.g34507.m1;Chr10.g34510.m1
89	GO:0031323	regulation_of_cellular_metabolic_process	1680	73	0.32081	Chr01.g00076.m1;Chr01.g00098.m1;Chr01.g00340.m1;Chr01.g00732.m1;Chr01.g01370.m1;Chr01.g01610.m1;Chr01.g01886.m1;Chr01.g02241.m1;Chr01.g02306.m1;Chr01.g02346.m1;Chr01.g02774.m1;Chr01.g03156.m1;Chr01.g03203.m1;Chr01.g03327.m1;Chr01.g03554.m1;Chr01.g03610.m1;Chr01.g03612.m1;Chr02.g07005.m1;Chr02.g09193.m1;Chr03.g10112.m1;Chr03.g10347.m1;Chr03.g10473.m1;Chr03.g11070.m1;Chr03.g11510.m1;Chr03.g12517.m1…
90	GO:0043604	amide_biosynthetic_process	711	32	0.32107	Chr01.g00450.m1;Chr01.g00480.m1;Chr01.g03174.m1;Chr01.g03927.m1;Chr02.g06884.m1;Chr03.g09614.m1;Chr03.g10325.m1;Chr03.g10338.m1;Chr03.g10792.m1;Chr03.g11552.m1;Chr04.g14025.m1;Chr04.g14731.m1;Chr04.g17696.m1;Chr05.g19042.m1;Chr06.g22188.m1;Chr07.g25142.m1;Chr08.g28273.m1;Chr08.g30043.m1;Chr09.g31427.m1;Chr09.g33139.m1;Chr10.g33780.m1;Chr10.g34103.m1;Chr10.g34344.m1;Chr10.g35744.m1;scaffold16.g364…
91	GO:0009813	flavonoid_biosynthetic_process	228	11	0.33591	Chr01.g00258.m1;Chr01.g00259.m1;Chr01.g00261.m1;Chr01.g00263.m1;Chr01.g00265.m1;Chr01.g01804.m1;Chr01.g03381.m1;Chr03.g10982.m1;Chr03.g12485.m1;Chr05.g19444.m1;Chr06.g23322.m1
92	GO:0009911	positive_regulation_of_flower_development	10	1	0.34268	Chr03.g11070.m1
93	GO:0010218	response_to_far_red_light	10	1	0.34268	Chr03.g11070.m1
94	GO:0009581	detection_of_external_stimulus	11	1	0.3697	Chr03.g11070.m1
95	GO:0009582	detection_of_abiotic_stimulus	11	1	0.3697	Chr03.g11070.m1
96	GO:0010017	red_or_far-red_light_signaling_pathway	11	1	0.3697	Chr03.g11070.m1
97	GO:0071489	cellular_response_to_red_or_far_red_light	11	1	0.3697	Chr03.g11070.m1
98	GO:2000243	positive_regulation_of_reproductive_process	11	1	0.3697	Chr03.g11070.m1
99	GO:0010114	response_to_red_light	12	1	0.39561	Chr03.g11070.m1
100	GO:0060255	regulation_of_macromolecule_metabolic_process	1723	73	0.40682	Chr01.g00076.m1;Chr01.g00098.m1;Chr01.g00340.m1;Chr01.g00732.m1;Chr01.g01370.m1;Chr01.g01610.m1;Chr01.g01886.m1;Chr01.g02241.m1;Chr01.g02306.m1;Chr01.g02346.m1;Chr01.g02774.m1;Chr01.g03156.m1;Chr01.g03203.m1;Chr01.g03327.m1;Chr01.g03554.m1;Chr01.g03610.m1;Chr01.g03612.m1;Chr02.g07005.m1;Chr02.g09193.m1;Chr03.g10112.m1;Chr03.g10347.m1;Chr03.g10473.m1;Chr03.g11070.m1;Chr03.g11510.m1;Chr03.g12517.m1…
101	GO:0009812	flavonoid_metabolic_process	242	11	0.40932	Chr01.g00258.m1;Chr01.g00259.m1;Chr01.g00261.m1;Chr01.g00263.m1;Chr01.g00265.m1;Chr01.g01804.m1;Chr01.g03381.m1;Chr03.g10982.m1;Chr03.g12485.m1;Chr05.g19444.m1;Chr06.g23322.m1
102	GO:0048582	positive_regulation_of_post-embryonic_development	13	1	0.42045	Chr03.g11070.m1
103	GO:0044550	secondary_metabolite_biosynthetic_process	294	13	0.43307	Chr02.g05738.m1;Chr03.g09747.m1;Chr03.g09748.m1;Chr03.g10261.m1;Chr03.g10262.m1;Chr03.g10265.m1;Chr03.g10342.m1;Chr03.g10513.m1;Chr08.g29866.m1;Chr08.g29867.m1;Chr08.g29870.m1;Chr09.g31381.m1;Chr09.g31382.m1
104	GO:0051240	positive_regulation_of_multicellular_organismal_process	14	1	0.44428	Chr03.g11070.m1
105	GO:0016579	protein_deubiquitination	60	3	0.44983	Chr01.g03879.m1;Chr02.g04431.m1;Chr06.g23616.m1
106	GO:0043248	proteasome_assembly	16	1	0.48904	Chr02.g07527.m1
107	GO:0051094	positive_regulation_of_developmental_process	16	1	0.48904	Chr03.g11070.m1
108	GO:0019222	regulation_of_metabolic_process	1772	73	0.50872	Chr01.g00076.m1;Chr01.g00098.m1;Chr01.g00340.m1;Chr01.g00732.m1;Chr01.g01370.m1;Chr01.g01610.m1;Chr01.g01886.m1;Chr01.g02241.m1;Chr01.g02306.m1;Chr01.g02346.m1;Chr01.g02774.m1;Chr01.g03156.m1;Chr01.g03203.m1;Chr01.g03327.m1;Chr01.g03554.m1;Chr01.g03610.m1;Chr01.g03612.m1;Chr02.g07005.m1;Chr02.g09193.m1;Chr03.g10112.m1;Chr03.g10347.m1;Chr03.g10473.m1;Chr03.g11070.m1;Chr03.g11510.m1;Chr03.g12517.m1…
109	GO:0006996	organelle_organization	898	36	0.58625	Chr01.g00273.m1;Chr01.g00323.m1;Chr01.g00771.m1;Chr01.g00875.m1;Chr01.g01205.m1;Chr01.g03105.m1;Chr02.g04490.m1;Chr02.g06684.m1;Chr02.g07322.m1;Chr03.g09723.m1;Chr03.g09742.m1;Chr03.g12477.m1;Chr03.g13541.m1;Chr04.g16387.m1;Chr05.g18140.m1;Chr05.g18874.m1;Chr05.g18875.m1;Chr05.g19813.m1;Chr05.g20855.m1;Chr05.g21135.m1;Chr06.g22724.m1;Chr06.g23967.m1;Chr07.g25813.m1;Chr07.g26820.m1;Chr08.g28853.m1…
110	GO:0016043	cellular_component_organization	1869	75	0.60591	Chr01.g00273.m1;Chr01.g00323.m1;Chr01.g00350.m1;Chr01.g00771.m1;Chr01.g00875.m1;Chr01.g01093.m1;Chr01.g01205.m1;Chr01.g01601.m1;Chr01.g01714.m1;Chr01.g01839.m1;Chr01.g02276.m1;Chr01.g02354.m1;Chr01.g03105.m1;Chr02.g04490.m1;Chr02.g04858.m1;Chr02.g04994.m1;Chr02.g06187.m1;Chr02.g06684.m1;Chr02.g07054.m1;Chr02.g07200.m1;Chr02.g07322.m1;Chr02.g07527.m1;Chr03.g09722.m1;Chr03.g09723.m1;Chr03.g09742.m1…
111	GO:0031349	positive_regulation_of_defense_response	23	1	0.61919	Chr03.g11070.m1
112	GO:0071482	cellular_response_to_light_stimulus	24	1	0.63485	Chr03.g11070.m1
113	GO:0019538	protein_metabolic_process	4197	168	0.66953	Chr01.g00347.m1;Chr01.g00350.m1;Chr01.g00450.m1;Chr01.g00480.m1;Chr01.g00518.m1;Chr01.g00754.m1;Chr01.g00759.m1;Chr01.g00760.m1;Chr01.g00764.m1;Chr01.g00777.m1;Chr01.g00790.m1;Chr01.g00791.m1;Chr01.g00793.m1;Chr01.g00801.m1;Chr01.g00806.m1;Chr01.g00808.m1;Chr01.g01044.m1;Chr01.g01093.m1;Chr01.g01184.m1;Chr01.g01199.m1;Chr01.g01601.m1;Chr01.g01714.m1;Chr01.g01839.m1;Chr01.g02276.m1;Chr01.g02415.m1…
114	GO:0070646	protein_modification_by_small_protein_removal	84	3	0.67638	Chr01.g03879.m1;Chr02.g04431.m1;Chr06.g23616.m1
115	GO:0008643	carbohydrate_transport	168	6	0.69305	Chr02.g06803.m1;Chr03.g10789.m1;Chr03.g10880.m1;Chr05.g19976.m1;Chr07.g25316.m1;Chr09.g32497.m1
116	GO:0051606	detection_of_stimulus	29	1	0.70404	Chr03.g11070.m1
117	GO:0071478	cellular_response_to_radiation	29	1	0.70404	Chr03.g11070.m1
118	GO:0051704	multi-organism_process	329	12	0.70427	Chr02.g05972.m1;Chr03.g11070.m1;Chr06.g22554.m1;Chr06.g22643.m1;Chr06.g22644.m1;Chr08.g28816.m1;Chr10.g33680.m1;Chr10.g33681.m1;Chr10.g33682.m1;Chr10.g34519.m1;Chr10.g34566.m1;Chr10.g34855.m1
119	GO:0010467	gene_expression	2846	111	0.74587	Chr01.g00076.m1;Chr01.g00096.m1;Chr01.g00098.m1;Chr01.g00340.m1;Chr01.g00450.m1;Chr01.g00480.m1;Chr01.g00731.m1;Chr01.g00732.m1;Chr01.g00742.m1;Chr01.g01370.m1;Chr01.g01610.m1;Chr01.g01886.m1;Chr01.g02241.m1;Chr01.g02306.m1;Chr01.g02346.m1;Chr01.g02774.m1;Chr01.g03156.m1;Chr01.g03174.m1;Chr01.g03203.m1;Chr01.g03327.m1;Chr01.g03610.m1;Chr01.g03612.m1;Chr01.g03927.m1;Chr02.g06884.m1;Chr02.g07005.m1…
120	GO:0010921	regulation_of_phosphatase_activity	33	1	0.74984	Chr01.g03554.m1
121	GO:0043666	regulation_of_phosphoprotein_phosphatase_activity	33	1	0.74984	Chr01.g03554.m1
122	GO:0071214	cellular_response_to_abiotic_stimulus	34	1	0.76013	Chr03.g11070.m1
123	GO:0009867	jasmonic_acid_mediated_signaling_pathway	36	1	0.77948	Chr03.g11070.m1
124	GO:0071395	cellular_response_to_jasmonic_acid_stimulus	37	1	0.78856	Chr03.g11070.m1
125	GO:0065008	regulation_of_biological_quality	698	25	0.78951	Chr01.g00323.m1;Chr01.g00875.m1;Chr01.g01205.m1;Chr01.g03105.m1;Chr02.g04490.m1;Chr03.g09723.m1;Chr03.g12477.m1;Chr03.g13541.m1;Chr04.g16387.m1;Chr05.g18140.m1;Chr05.g18874.m1;Chr05.g18875.m1;Chr05.g19813.m1;Chr05.g20855.m1;Chr06.g22724.m1;Chr06.g23967.m1;Chr07.g25813.m1;Chr08.g28853.m1;Chr08.g28976.m1;Chr09.g31760.m1;Chr09.g33138.m1;Chr10.g33533.m1;Chr10.g33534.m1;Chr10.g33982.m1;Chr10.g35081.m1
126	GO:0019748	secondary_metabolic_process	385	13	0.80309	Chr02.g05738.m1;Chr03.g09747.m1;Chr03.g09748.m1;Chr03.g10261.m1;Chr03.g10262.m1;Chr03.g10265.m1;Chr03.g10342.m1;Chr03.g10513.m1;Chr08.g29866.m1;Chr08.g29867.m1;Chr08.g29870.m1;Chr09.g31381.m1;Chr09.g31382.m1
127	GO:0009753	response_to_jasmonic_acid	41	1	0.82129	Chr03.g11070.m1
128	GO:0035303	regulation_of_dephosphorylation	41	1	0.82129	Chr01.g03554.m1
129	GO:0035304	regulation_of_protein_dephosphorylation	41	1	0.82129	Chr01.g03554.m1
130	GO:0006790	sulfur_compound_metabolic_process	272	8	0.87504	Chr01.g02557.m1;Chr03.g09350.m1;Chr05.g18367.m1;Chr05.g21519.m1;Chr05.g21522.m1;Chr06.g22702.m1;Chr07.g24871.m1;Chr07.g25116.m1
131	GO:0009909	regulation_of_flower_development	51	1	0.88266	Chr03.g11070.m1
132	GO:0048584	positive_regulation_of_response_to_stimulus	52	1	0.88749	Chr03.g11070.m1
133	GO:0009639	response_to_red_or_far_red_light	54	1	0.89658	Chr03.g11070.m1
134	GO:0050832	defense_response_to_fungus	60	1	0.91966	Chr03.g11070.m1
135	GO:0006468	protein_phosphorylation	1236	42	0.91972	Chr01.g00518.m1;Chr01.g01044.m1;Chr01.g01184.m1;Chr01.g01199.m1;Chr01.g03348.m1;Chr01.g03854.m1;Chr02.g05972.m1;Chr03.g09859.m1;Chr03.g12875.m1;Chr04.g17451.m1;Chr05.g21184.m1;Chr05.g21185.m1;Chr05.g21187.m1;Chr05.g21188.m1;Chr05.g21189.m1;Chr06.g21966.m1;Chr06.g21969.m1;Chr06.g22444.m1;Chr06.g22554.m1;Chr06.g22643.m1;Chr06.g22644.m1;Chr06.g23911.m1;Chr06.g23912.m1;Chr06.g24482.m1;Chr07.g25011.m1…
136	GO:0051603	proteolysis_involved_in_cellular_protein_catabolic_process	502	15	0.92467	Chr01.g00754.m1;Chr01.g00759.m1;Chr01.g00764.m1;Chr01.g00777.m1;Chr01.g00790.m1;Chr01.g00791.m1;Chr01.g00793.m1;Chr01.g00801.m1;Chr01.g00806.m1;Chr01.g00808.m1;Chr01.g03879.m1;Chr02.g04431.m1;Chr06.g23616.m1;Chr07.g26452.m1;Chr07.g26453.m1
137	GO:0071840	cellular_component_organization_or_biogenesis	2109	75	0.92555	Chr01.g00273.m1;Chr01.g00323.m1;Chr01.g00350.m1;Chr01.g00771.m1;Chr01.g00875.m1;Chr01.g01093.m1;Chr01.g01205.m1;Chr01.g01601.m1;Chr01.g01714.m1;Chr01.g01839.m1;Chr01.g02276.m1;Chr01.g02354.m1;Chr01.g03105.m1;Chr02.g04490.m1;Chr02.g04858.m1;Chr02.g04994.m1;Chr02.g06187.m1;Chr02.g06684.m1;Chr02.g07054.m1;Chr02.g07200.m1;Chr02.g07322.m1;Chr02.g07527.m1;Chr03.g09722.m1;Chr03.g09723.m1;Chr03.g09742.m1…
138	GO:0044257	cellular_protein_catabolic_process	512	15	0.93643	Chr01.g00754.m1;Chr01.g00759.m1;Chr01.g00764.m1;Chr01.g00777.m1;Chr01.g00790.m1;Chr01.g00791.m1;Chr01.g00793.m1;Chr01.g00801.m1;Chr01.g00806.m1;Chr01.g00808.m1;Chr01.g03879.m1;Chr02.g04431.m1;Chr06.g23616.m1;Chr07.g26452.m1;Chr07.g26453.m1
139	GO:0048831	regulation_of_shoot_system_development	66	1	0.9376	Chr03.g11070.m1
140	GO:0009620	response_to_fungus	69	1	0.94501	Chr03.g11070.m1
141	GO:0031347	regulation_of_defense_response	70	1	0.94728	Chr03.g11070.m1
142	GO:0090502	RNA_phosphodiester_bond_hydrolysis,_endonucleolytic	118	2	0.95761	Chr02.g06803.m1;Chr08.g30536.m1
143	GO:2000241	regulation_of_reproductive_process	77	1	0.96075	Chr03.g11070.m1
144	GO:0016310	phosphorylation	1784	60	0.96231	Chr01.g00361.m1;Chr01.g00518.m1;Chr01.g00892.m1;Chr01.g01043.m1;Chr01.g01044.m1;Chr01.g01184.m1;Chr01.g01199.m1;Chr01.g01293.m1;Chr01.g03157.m1;Chr01.g03163.m1;Chr01.g03164.m1;Chr01.g03348.m1;Chr01.g03803.m1;Chr01.g03853.m1;Chr01.g03854.m1;Chr01.g03856.m1;Chr02.g05972.m1;Chr02.g07527.m1;Chr03.g09859.m1;Chr03.g12875.m1;Chr04.g13839.m1;Chr04.g17451.m1;Chr05.g21184.m1;Chr05.g21185.m1;Chr05.g21187.m1…
145	GO:0044702	single_organism_reproductive_process	453	12	0.96334	Chr02.g05972.m1;Chr03.g11070.m1;Chr06.g22554.m1;Chr06.g22643.m1;Chr06.g22644.m1;Chr08.g28816.m1;Chr10.g33680.m1;Chr10.g33681.m1;Chr10.g33682.m1;Chr10.g34519.m1;Chr10.g34566.m1;Chr10.g34855.m1
146	GO:0019585	glucuronate_metabolic_process	203	4	0.96961	Chr01.g03381.m1;Chr03.g10982.m1;Chr05.g19444.m1;Chr06.g23322.m1
147	GO:0052695	cellular_glucuronidation	203	4	0.96961	Chr01.g03381.m1;Chr03.g10982.m1;Chr05.g19444.m1;Chr06.g23322.m1
148	GO:0052696	flavonoid_glucuronidation	203	4	0.96961	Chr01.g03381.m1;Chr03.g10982.m1;Chr05.g19444.m1;Chr06.g23322.m1
149	GO:0006063	uronic_acid_metabolic_process	204	4	0.97049	Chr01.g03381.m1;Chr03.g10982.m1;Chr05.g19444.m1;Chr06.g23322.m1
150	GO:0048580	regulation_of_post-embryonic_development	86	1	0.97314	Chr03.g11070.m1
151	GO:0019220	regulation_of_phosphate_metabolic_process	91	1	0.97825	Chr01.g03554.m1
152	GO:0051174	regulation_of_phosphorus_metabolic_process	91	1	0.97825	Chr01.g03554.m1
153	GO:0031399	regulation_of_protein_modification_process	94	1	0.98083	Chr01.g03554.m1
154	GO:0080134	regulation_of_response_to_stress	97	1	0.98311	Chr03.g11070.m1
155	GO:0044265	cellular_macromolecule_catabolic_process	586	15	0.98412	Chr01.g00754.m1;Chr01.g00759.m1;Chr01.g00764.m1;Chr01.g00777.m1;Chr01.g00790.m1;Chr01.g00791.m1;Chr01.g00793.m1;Chr01.g00801.m1;Chr01.g00806.m1;Chr01.g00808.m1;Chr01.g03879.m1;Chr02.g04431.m1;Chr06.g23616.m1;Chr07.g26452.m1;Chr07.g26453.m1
156	GO:0009966	regulation_of_signal_transduction	100	1	0.98512	Chr01.g03554.m1
157	GO:0023051	regulation_of_signaling	100	1	0.98512	Chr01.g03554.m1
158	GO:0045893	positive_regulation_of_transcription,_DNA-templated	101	1	0.98574	Chr03.g11070.m1
159	GO:1902680	positive_regulation_of_RNA_biosynthetic_process	101	1	0.98574	Chr03.g11070.m1
160	GO:1903508	positive_regulation_of_nucleic_acid-templated_transcription	101	1	0.98574	Chr03.g11070.m1
161	GO:0090501	RNA_phosphodiester_bond_hydrolysis	149	2	0.98605	Chr02.g06803.m1;Chr08.g30536.m1
162	GO:0010646	regulation_of_cell_communication	103	1	0.98689	Chr01.g03554.m1
163	GO:0051254	positive_regulation_of_RNA_metabolic_process	106	1	0.98845	Chr03.g11070.m1
164	GO:0030163	protein_catabolic_process	603	15	0.9888	Chr01.g00754.m1;Chr01.g00759.m1;Chr01.g00764.m1;Chr01.g00777.m1;Chr01.g00790.m1;Chr01.g00791.m1;Chr01.g00793.m1;Chr01.g00801.m1;Chr01.g00806.m1;Chr01.g00808.m1;Chr01.g03879.m1;Chr02.g04431.m1;Chr06.g23616.m1;Chr07.g26452.m1;Chr07.g26453.m1
165	GO:1901566	organonitrogen_compound_biosynthetic_process	1164	34	0.98885	Chr01.g00450.m1;Chr01.g00480.m1;Chr01.g03174.m1;Chr01.g03927.m1;Chr02.g06884.m1;Chr03.g09614.m1;Chr03.g10325.m1;Chr03.g10338.m1;Chr03.g10792.m1;Chr03.g11552.m1;Chr04.g14025.m1;Chr04.g14731.m1;Chr04.g17696.m1;Chr05.g19042.m1;Chr06.g22188.m1;Chr07.g25142.m1;Chr08.g28273.m1;Chr08.g30043.m1;Chr09.g31427.m1;Chr09.g33139.m1;Chr10.g33780.m1;Chr10.g34103.m1;Chr10.g34344.m1;Chr10.g34507.m1;Chr10.g34510.m1…
166	GO:0045935	positive_regulation_of_nucleobase-containing_compound_metabolic_process	109	1	0.98983	Chr03.g11070.m1
167	GO:0016070	RNA_metabolic_process	2481	81	0.99213	Chr01.g00076.m1;Chr01.g00096.m1;Chr01.g00098.m1;Chr01.g00340.m1;Chr01.g00731.m1;Chr01.g00732.m1;Chr01.g00742.m1;Chr01.g01370.m1;Chr01.g01610.m1;Chr01.g01886.m1;Chr01.g02241.m1;Chr01.g02306.m1;Chr01.g02346.m1;Chr01.g02774.m1;Chr01.g03156.m1;Chr01.g03203.m1;Chr01.g03327.m1;Chr01.g03610.m1;Chr01.g03612.m1;Chr02.g06803.m1;Chr02.g07005.m1;Chr02.g09193.m1;Chr03.g10112.m1;Chr03.g10132.m1;Chr03.g10347.m1…
168	GO:0010557	positive_regulation_of_macromolecule_biosynthetic_process	118	1	0.99304	Chr03.g11070.m1
169	GO:0006633	fatty_acid_biosynthetic_process	120	1	0.99361	Chr03.g11533.m1
170	GO:0009891	positive_regulation_of_biosynthetic_process	121	1	0.99387	Chr03.g11070.m1
171	GO:0031328	positive_regulation_of_cellular_biosynthetic_process	121	1	0.99387	Chr03.g11070.m1
172	GO:0022414	reproductive_process	537	12	0.99414	Chr02.g05972.m1;Chr03.g11070.m1;Chr06.g22554.m1;Chr06.g22643.m1;Chr06.g22644.m1;Chr08.g28816.m1;Chr10.g33680.m1;Chr10.g33681.m1;Chr10.g33682.m1;Chr10.g34519.m1;Chr10.g34566.m1;Chr10.g34855.m1
173	GO:0000003	reproduction	538	12	0.99427	Chr02.g05972.m1;Chr03.g11070.m1;Chr06.g22554.m1;Chr06.g22643.m1;Chr06.g22644.m1;Chr08.g28816.m1;Chr10.g33680.m1;Chr10.g33681.m1;Chr10.g33682.m1;Chr10.g34519.m1;Chr10.g34566.m1;Chr10.g34855.m1
174	GO:0010628	positive_regulation_of_gene_expression	123	1	0.99437	Chr03.g11070.m1
175	GO:2000026	regulation_of_multicellular_organismal_development	124	1	0.9946	Chr03.g11070.m1
176	GO:0051173	positive_regulation_of_nitrogen_compound_metabolic_process	127	1	0.99525	Chr03.g11070.m1
177	GO:0043086	negative_regulation_of_catalytic_activity	128	1	0.99544	Chr05.g18900.m1
178	GO:0006952	defense_response	377	7	0.99545	Chr01.g01184.m1;Chr01.g01199.m1;Chr01.g01414.m1;Chr01.g01417.m1;Chr03.g11070.m1;Chr06.g21969.m1;Chr06.g23812.m1
179	GO:0006470	protein_dephosphorylation	184	2	0.99618	Chr01.g03348.m1;Chr01.g03554.m1
180	GO:0048583	regulation_of_response_to_stimulus	187	2	0.99659	Chr01.g03554.m1;Chr03.g11070.m1
181	GO:0044092	negative_regulation_of_molecular_function	136	1	0.99675	Chr05.g18900.m1
182	GO:0051239	regulation_of_multicellular_organismal_process	137	1	0.99689	Chr03.g11070.m1
183	GO:0009908	flower_development	144	1	0.99768	Chr03.g11070.m1
184	GO:0032259	methylation	368	6	0.99796	Chr01.g01811.m1;Chr01.g01812.m1;Chr03.g09828.m1;Chr03.g09829.m1;Chr03.g09830.m1;Chr03.g09831.m1
185	GO:0098542	defense_response_to_other_organism	148	1	0.99804	Chr03.g11070.m1
186	GO:0009737	response_to_abscisic_acid	152	1	0.99835	Chr04.g17451.m1
187	GO:0071229	cellular_response_to_acid_chemical	153	1	0.99842	Chr03.g11070.m1
188	GO:0097305	response_to_alcohol	154	1	0.99848	Chr04.g17451.m1
189	GO:0090567	reproductive_shoot_system_development	156	1	0.99861	Chr03.g11070.m1
190	GO:0051336	regulation_of_hydrolase_activity	157	1	0.99866	Chr01.g03554.m1
191	GO:0043623	cellular_protein_complex_assembly	160	1	0.99882	Chr02.g07527.m1
192	GO:0010604	positive_regulation_of_macromolecule_metabolic_process	164	1	0.99901	Chr03.g11070.m1
193	GO:0043207	response_to_external_biotic_stimulus	167	1	0.99913	Chr03.g11070.m1
194	GO:0051707	response_to_other_organism	167	1	0.99913	Chr03.g11070.m1
195	GO:0006631	fatty_acid_metabolic_process	168	1	0.99916	Chr03.g11533.m1
196	GO:0031325	positive_regulation_of_cellular_metabolic_process	169	1	0.9992	Chr03.g11070.m1
197	GO:0072330	monocarboxylic_acid_biosynthetic_process	175	1	0.99938	Chr03.g11533.m1
198	GO:0009893	positive_regulation_of_metabolic_process	177	1	0.99943	Chr03.g11070.m1
199	GO:0050794	regulation_of_cellular_process	2644	79	0.99959	Chr01.g00076.m1;Chr01.g00098.m1;Chr01.g00340.m1;Chr01.g00518.m1;Chr01.g00732.m1;Chr01.g01370.m1;Chr01.g01610.m1;Chr01.g01886.m1;Chr01.g02241.m1;Chr01.g02306.m1;Chr01.g02346.m1;Chr01.g02774.m1;Chr01.g03156.m1;Chr01.g03203.m1;Chr01.g03327.m1;Chr01.g03554.m1;Chr01.g03610.m1;Chr01.g03612.m1;Chr01.g03803.m1;Chr02.g07005.m1;Chr02.g09193.m1;Chr03.g10112.m1;Chr03.g10347.m1;Chr03.g10473.m1;Chr03.g11070.m1…
200	GO:0051716	cellular_response_to_stimulus	1355	34	0.99963	Chr01.g00323.m1;Chr01.g00518.m1;Chr01.g00875.m1;Chr01.g01205.m1;Chr01.g03105.m1;Chr01.g03554.m1;Chr01.g03803.m1;Chr02.g04490.m1;Chr02.g07200.m1;Chr03.g09723.m1;Chr03.g11070.m1;Chr03.g12477.m1;Chr03.g13541.m1;Chr04.g16387.m1;Chr05.g18140.m1;Chr05.g18874.m1;Chr05.g18875.m1;Chr05.g19813.m1;Chr05.g20855.m1;Chr06.g22724.m1;Chr06.g23967.m1;Chr07.g25813.m1;Chr08.g28853.m1;Chr08.g28976.m1;Chr08.g30030.m1…
201	GO:0006950	response_to_stress	1326	33	0.99964	Chr01.g00323.m1;Chr01.g00875.m1;Chr01.g01184.m1;Chr01.g01199.m1;Chr01.g01205.m1;Chr01.g01414.m1;Chr01.g01417.m1;Chr01.g03105.m1;Chr02.g04490.m1;Chr02.g07200.m1;Chr03.g09723.m1;Chr03.g11070.m1;Chr03.g12477.m1;Chr03.g13541.m1;Chr04.g16387.m1;Chr05.g18140.m1;Chr05.g18874.m1;Chr05.g18875.m1;Chr05.g19813.m1;Chr05.g20855.m1;Chr06.g21969.m1;Chr06.g22724.m1;Chr06.g23812.m1;Chr06.g23967.m1;Chr07.g25813.m1…
202	GO:0009607	response_to_biotic_stimulus	190	1	0.99967	Chr03.g11070.m1
203	GO:0043161	proteasome-mediated_ubiquitin-dependent_protein_catabolic_process	249	2	0.99968	Chr07.g26452.m1;Chr07.g26453.m1
204	GO:0010498	proteasomal_protein_catabolic_process	251	2	0.99971	Chr07.g26452.m1;Chr07.g26453.m1
205	GO:0006511	ubiquitin-dependent_protein_catabolic_process	391	5	0.99972	Chr01.g03879.m1;Chr02.g04431.m1;Chr06.g23616.m1;Chr07.g26452.m1;Chr07.g26453.m1
206	GO:0033993	response_to_lipid	194	1	0.99972	Chr04.g17451.m1
207	GO:0050793	regulation_of_developmental_process	195	1	0.99973	Chr03.g11070.m1
208	GO:0019941	modification-dependent_protein_catabolic_process	397	5	0.99977	Chr01.g03879.m1;Chr02.g04431.m1;Chr06.g23616.m1;Chr07.g26452.m1;Chr07.g26453.m1
209	GO:1901701	cellular_response_to_oxygen-containing_compound	199	1	0.99978	Chr03.g11070.m1
210	GO:0001101	response_to_acid_chemical	259	2	0.99979	Chr03.g11070.m1;Chr04.g17451.m1
211	GO:0043632	modification-dependent_macromolecule_catabolic_process	401	5	0.9998	Chr01.g03879.m1;Chr02.g04431.m1;Chr06.g23616.m1;Chr07.g26452.m1;Chr07.g26453.m1
212	GO:0009416	response_to_light_stimulus	210	1	0.99986	Chr03.g11070.m1
213	GO:0065007	biological_regulation	3431	105	0.99987	Chr01.g00076.m1;Chr01.g00098.m1;Chr01.g00323.m1;Chr01.g00340.m1;Chr01.g00518.m1;Chr01.g00732.m1;Chr01.g00875.m1;Chr01.g01205.m1;Chr01.g01370.m1;Chr01.g01610.m1;Chr01.g01886.m1;Chr01.g02241.m1;Chr01.g02306.m1;Chr01.g02346.m1;Chr01.g02774.m1;Chr01.g03105.m1;Chr01.g03156.m1;Chr01.g03203.m1;Chr01.g03327.m1;Chr01.g03554.m1;Chr01.g03610.m1;Chr01.g03612.m1;Chr01.g03803.m1;Chr02.g04490.m1;Chr02.g07005.m1…
214	GO:0090305	nucleic_acid_phosphodiester_bond_hydrolysis	273	2	0.99988	Chr02.g06803.m1;Chr08.g30536.m1
215	GO:0007154	cell_communication	933	19	0.99989	Chr01.g00518.m1;Chr01.g03554.m1;Chr01.g03803.m1;Chr02.g05972.m1;Chr03.g11070.m1;Chr06.g22554.m1;Chr06.g22643.m1;Chr06.g22644.m1;Chr08.g28816.m1;Chr08.g30030.m1;Chr08.g30527.m1;Chr08.g30534.m1;Chr08.g30540.m1;Chr10.g33680.m1;Chr10.g33681.m1;Chr10.g33682.m1;Chr10.g34519.m1;Chr10.g34566.m1;Chr10.g34855.m1
216	GO:0048522	positive_regulation_of_cellular_process	221	1	0.99991	Chr03.g11070.m1
217	GO:1901564	organonitrogen_compound_metabolic_process	1697	42	0.99995	Chr01.g00450.m1;Chr01.g00480.m1;Chr01.g02557.m1;Chr01.g03174.m1;Chr01.g03927.m1;Chr02.g06884.m1;Chr03.g09350.m1;Chr03.g09614.m1;Chr03.g10325.m1;Chr03.g10338.m1;Chr03.g10792.m1;Chr03.g11552.m1;Chr04.g14025.m1;Chr04.g14731.m1;Chr04.g17696.m1;Chr05.g18367.m1;Chr05.g19042.m1;Chr05.g21519.m1;Chr05.g21522.m1;Chr06.g22188.m1;Chr06.g22702.m1;Chr07.g24871.m1;Chr07.g25116.m1;Chr07.g25142.m1;Chr08.g28273.m1…
218	GO:0009314	response_to_radiation	237	1	0.99996	Chr03.g11070.m1
219	GO:0006461	protein_complex_assembly	241	1	0.99996	Chr02.g07527.m1
220	GO:0070271	protein_complex_biogenesis	243	1	0.99997	Chr02.g07527.m1
221	GO:0009605	response_to_external_stimulus	247	1	0.99997	Chr03.g11070.m1
222	GO:0055114	oxidation-reduction_process	1757	43	0.99997	Chr01.g00159.m1;Chr01.g00420.m1;Chr01.g01302.m1;Chr01.g01479.m1;Chr01.g02682.m1;Chr01.g03041.m1;Chr01.g03407.m1;Chr01.g03518.m1;Chr01.g03807.m1;Chr02.g04385.m1;Chr02.g05697.m1;Chr02.g05698.m1;Chr02.g05701.m1;Chr02.g05705.m1;Chr02.g05707.m1;Chr02.g05738.m1;Chr02.g09084.m1;Chr03.g09747.m1;Chr03.g09748.m1;Chr03.g10262.m1;Chr03.g10265.m1;Chr03.g10342.m1;Chr03.g10513.m1;Chr03.g10967.m1;Chr03.g11084.m1…
223	GO:0048367	shoot_system_development	250	1	0.99997	Chr03.g11070.m1
224	GO:0009057	macromolecule_catabolic_process	858	15	0.99998	Chr01.g00754.m1;Chr01.g00759.m1;Chr01.g00764.m1;Chr01.g00777.m1;Chr01.g00790.m1;Chr01.g00791.m1;Chr01.g00793.m1;Chr01.g00801.m1;Chr01.g00806.m1;Chr01.g00808.m1;Chr01.g03879.m1;Chr02.g04431.m1;Chr06.g23616.m1;Chr07.g26452.m1;Chr07.g26453.m1
225	GO:0050790	regulation_of_catalytic_activity	322	2	0.99998	Chr01.g03554.m1;Chr05.g18900.m1
226	GO:0048518	positive_regulation_of_biological_process	260	1	0.99998	Chr03.g11070.m1
227	GO:0016311	dephosphorylation	327	2	0.99999	Chr01.g03348.m1;Chr01.g03554.m1
228	GO:0065009	regulation_of_molecular_function	334	2	0.99999	Chr01.g03554.m1;Chr05.g18900.m1
229	GO:0071822	protein_complex_subunit_organization	272	1	0.99999	Chr02.g07527.m1
230	GO:0006796	phosphate-containing_compound_metabolic_process	2350	61	0.99999	Chr01.g00361.m1;Chr01.g00518.m1;Chr01.g00892.m1;Chr01.g01043.m1;Chr01.g01044.m1;Chr01.g01184.m1;Chr01.g01199.m1;Chr01.g01293.m1;Chr01.g03157.m1;Chr01.g03163.m1;Chr01.g03164.m1;Chr01.g03348.m1;Chr01.g03554.m1;Chr01.g03803.m1;Chr01.g03853.m1;Chr01.g03854.m1;Chr01.g03856.m1;Chr02.g05972.m1;Chr02.g07527.m1;Chr03.g09859.m1;Chr03.g12875.m1;Chr04.g13839.m1;Chr04.g17451.m1;Chr05.g21184.m1;Chr05.g21185.m1…
231	GO:0050789	regulation_of_biological_process	2871	79	0.99999	Chr01.g00076.m1;Chr01.g00098.m1;Chr01.g00340.m1;Chr01.g00518.m1;Chr01.g00732.m1;Chr01.g01370.m1;Chr01.g01610.m1;Chr01.g01886.m1;Chr01.g02241.m1;Chr01.g02306.m1;Chr01.g02346.m1;Chr01.g02774.m1;Chr01.g03156.m1;Chr01.g03203.m1;Chr01.g03327.m1;Chr01.g03554.m1;Chr01.g03610.m1;Chr01.g03612.m1;Chr01.g03803.m1;Chr02.g07005.m1;Chr02.g09193.m1;Chr03.g10112.m1;Chr03.g10347.m1;Chr03.g10473.m1;Chr03.g11070.m1…
232	GO:0032268	regulation_of_cellular_protein_metabolic_process	277	1	0.99999	Chr01.g03554.m1
233	GO:0006793	phosphorus_metabolic_process	2358	61	0.99999	Chr01.g00361.m1;Chr01.g00518.m1;Chr01.g00892.m1;Chr01.g01043.m1;Chr01.g01044.m1;Chr01.g01184.m1;Chr01.g01199.m1;Chr01.g01293.m1;Chr01.g03157.m1;Chr01.g03163.m1;Chr01.g03164.m1;Chr01.g03348.m1;Chr01.g03554.m1;Chr01.g03803.m1;Chr01.g03853.m1;Chr01.g03854.m1;Chr01.g03856.m1;Chr02.g05972.m1;Chr02.g07527.m1;Chr03.g09859.m1;Chr03.g12875.m1;Chr04.g13839.m1;Chr04.g17451.m1;Chr05.g21184.m1;Chr05.g21185.m1…
234	GO:0051246	regulation_of_protein_metabolic_process	283	1	0.99999	Chr01.g03554.m1
235	GO:0009755	hormone-mediated_signaling_pathway	288	1	0.99999	Chr03.g11070.m1
236	GO:1901700	response_to_oxygen-containing_compound	355	2	1	Chr03.g11070.m1;Chr04.g17451.m1
237	GO:0032870	cellular_response_to_hormone_stimulus	291	1	1	Chr03.g11070.m1
238	GO:0071495	cellular_response_to_endogenous_stimulus	292	1	1	Chr03.g11070.m1
239	GO:0070647	protein_modification_by_small_protein_conjugation_or_removal	429	3	1	Chr01.g03879.m1;Chr02.g04431.m1;Chr06.g23616.m1
240	GO:0032501	multicellular_organismal_process	849	12	1	Chr02.g05972.m1;Chr03.g11070.m1;Chr06.g22554.m1;Chr06.g22643.m1;Chr06.g22644.m1;Chr08.g28816.m1;Chr10.g33680.m1;Chr10.g33681.m1;Chr10.g33682.m1;Chr10.g34519.m1;Chr10.g34566.m1;Chr10.g34855.m1
241	GO:0046394	carboxylic_acid_biosynthetic_process	329	1	1	Chr03.g11533.m1
242	GO:0048608	reproductive_structure_development	332	1	1	Chr03.g11070.m1
243	GO:0061458	reproductive_system_development	332	1	1	Chr03.g11070.m1
244	GO:0044267	cellular_protein_metabolic_process	3353	91	1	Chr01.g00450.m1;Chr01.g00480.m1;Chr01.g00518.m1;Chr01.g00754.m1;Chr01.g00759.m1;Chr01.g00764.m1;Chr01.g00777.m1;Chr01.g00790.m1;Chr01.g00791.m1;Chr01.g00793.m1;Chr01.g00801.m1;Chr01.g00806.m1;Chr01.g00808.m1;Chr01.g01044.m1;Chr01.g01184.m1;Chr01.g01199.m1;Chr01.g03174.m1;Chr01.g03348.m1;Chr01.g03554.m1;Chr01.g03854.m1;Chr01.g03879.m1;Chr01.g03927.m1;Chr02.g04431.m1;Chr02.g05972.m1;Chr02.g06884.m1…
245	GO:0046907	intracellular_transport	406	2	1	Chr01.g02266.m1;Chr08.g28894.m1
246	GO:0071310	cellular_response_to_organic_substance	347	1	1	Chr03.g11070.m1
247	GO:0032787	monocarboxylic_acid_metabolic_process	579	5	1	Chr01.g03381.m1;Chr03.g10982.m1;Chr03.g11533.m1;Chr05.g19444.m1;Chr06.g23322.m1
248	GO:0003006	developmental_process_involved_in_reproduction	361	1	1	Chr03.g11070.m1
249	GO:0051649	establishment_of_localization_in_cell	432	2	1	Chr01.g02266.m1;Chr08.g28894.m1
250	GO:0008610	lipid_biosynthetic_process	366	1	1	Chr03.g11533.m1
251	GO:0009725	response_to_hormone	441	2	1	Chr03.g11070.m1;Chr04.g17451.m1
252	GO:0044248	cellular_catabolic_process	1033	15	1	Chr01.g00754.m1;Chr01.g00759.m1;Chr01.g00764.m1;Chr01.g00777.m1;Chr01.g00790.m1;Chr01.g00791.m1;Chr01.g00793.m1;Chr01.g00801.m1;Chr01.g00806.m1;Chr01.g00808.m1;Chr01.g03879.m1;Chr02.g04431.m1;Chr06.g23616.m1;Chr07.g26452.m1;Chr07.g26453.m1
253	GO:0009719	response_to_endogenous_stimulus	448	2	1	Chr03.g11070.m1;Chr04.g17451.m1
254	GO:0034622	cellular_macromolecular_complex_assembly	382	1	1	Chr02.g07527.m1
255	GO:0016053	organic_acid_biosynthetic_process	392	1	1	Chr03.g11533.m1
256	GO:0070887	cellular_response_to_chemical_stimulus	406	1	1	Chr03.g11070.m1
257	GO:0009791	post-embryonic_development	412	1	1	Chr03.g11070.m1
258	GO:0065003	macromolecular_complex_assembly	412	1	1	Chr02.g07527.m1
259	GO:0051641	cellular_localization	493	2	1	Chr01.g02266.m1;Chr08.g28894.m1
260	GO:0006464	cellular_protein_modification_process	2226	46	1	Chr01.g00518.m1;Chr01.g01044.m1;Chr01.g01184.m1;Chr01.g01199.m1;Chr01.g03348.m1;Chr01.g03554.m1;Chr01.g03854.m1;Chr01.g03879.m1;Chr02.g04431.m1;Chr02.g05972.m1;Chr03.g09859.m1;Chr03.g12875.m1;Chr04.g17451.m1;Chr05.g21184.m1;Chr05.g21185.m1;Chr05.g21187.m1;Chr05.g21188.m1;Chr05.g21189.m1;Chr06.g21966.m1;Chr06.g21969.m1;Chr06.g22444.m1;Chr06.g22554.m1;Chr06.g22643.m1;Chr06.g22644.m1;Chr06.g23616.m1…
261	GO:0036211	protein_modification_process	2226	46	1	Chr01.g00518.m1;Chr01.g01044.m1;Chr01.g01184.m1;Chr01.g01199.m1;Chr01.g03348.m1;Chr01.g03554.m1;Chr01.g03854.m1;Chr01.g03879.m1;Chr02.g04431.m1;Chr02.g05972.m1;Chr03.g09859.m1;Chr03.g12875.m1;Chr04.g17451.m1;Chr05.g21184.m1;Chr05.g21185.m1;Chr05.g21187.m1;Chr05.g21188.m1;Chr05.g21189.m1;Chr06.g21966.m1;Chr06.g21969.m1;Chr06.g22444.m1;Chr06.g22554.m1;Chr06.g22643.m1;Chr06.g22644.m1;Chr06.g23616.m1…
262	GO:0007165	signal_transduction	844	8	1	Chr01.g00518.m1;Chr01.g03554.m1;Chr01.g03803.m1;Chr03.g11070.m1;Chr08.g30030.m1;Chr08.g30527.m1;Chr08.g30534.m1;Chr08.g30540.m1
263	GO:0023052	signaling	847	8	1	Chr01.g00518.m1;Chr01.g03554.m1;Chr01.g03803.m1;Chr03.g11070.m1;Chr08.g30030.m1;Chr08.g30527.m1;Chr08.g30534.m1;Chr08.g30540.m1
264	GO:0044700	single_organism_signaling	847	8	1	Chr01.g00518.m1;Chr01.g03554.m1;Chr01.g03803.m1;Chr03.g11070.m1;Chr08.g30030.m1;Chr08.g30527.m1;Chr08.g30534.m1;Chr08.g30540.m1
265	GO:0044255	cellular_lipid_metabolic_process	463	1	1	Chr03.g11533.m1
266	GO:0044283	small_molecule_biosynthetic_process	469	1	1	Chr03.g11533.m1
267	GO:0010033	response_to_organic_substance	555	2	1	Chr03.g11070.m1;Chr04.g17451.m1
268	GO:0009628	response_to_abiotic_stimulus	482	1	1	Chr03.g11070.m1
269	GO:0048731	system_development	484	1	1	Chr03.g11070.m1
270	GO:0006629	lipid_metabolic_process	747	5	1	Chr03.g11533.m1;Chr06.g23674.m1;Chr06.g23675.m1;Chr06.g23676.m1;Chr10.g35555.m1
271	GO:1901575	organic_substance_catabolic_process	1208	15	1	Chr01.g00754.m1;Chr01.g00759.m1;Chr01.g00764.m1;Chr01.g00777.m1;Chr01.g00790.m1;Chr01.g00791.m1;Chr01.g00793.m1;Chr01.g00801.m1;Chr01.g00806.m1;Chr01.g00808.m1;Chr01.g03879.m1;Chr02.g04431.m1;Chr06.g23616.m1;Chr07.g26452.m1;Chr07.g26453.m1
272	GO:0022607	cellular_component_assembly	536	1	1	Chr02.g07527.m1
273	GO:0043412	macromolecule_modification	2403	46	1	Chr01.g00518.m1;Chr01.g01044.m1;Chr01.g01184.m1;Chr01.g01199.m1;Chr01.g03348.m1;Chr01.g03554.m1;Chr01.g03854.m1;Chr01.g03879.m1;Chr02.g04431.m1;Chr02.g05972.m1;Chr03.g09859.m1;Chr03.g12875.m1;Chr04.g17451.m1;Chr05.g21184.m1;Chr05.g21185.m1;Chr05.g21187.m1;Chr05.g21188.m1;Chr05.g21189.m1;Chr06.g21966.m1;Chr06.g21969.m1;Chr06.g22444.m1;Chr06.g22554.m1;Chr06.g22643.m1;Chr06.g22644.m1;Chr06.g23616.m1…
274	GO:0044765	single-organism_transport	884	6	1	Chr02.g06803.m1;Chr03.g10789.m1;Chr03.g10880.m1;Chr05.g19976.m1;Chr07.g25316.m1;Chr09.g32497.m1
275	GO:1902578	single-organism_localization	907	6	1	Chr02.g06803.m1;Chr03.g10789.m1;Chr03.g10880.m1;Chr05.g19976.m1;Chr07.g25316.m1;Chr09.g32497.m1
276	GO:0071702	organic_substance_transport	920	6	1	Chr02.g06803.m1;Chr03.g10789.m1;Chr03.g10880.m1;Chr05.g19976.m1;Chr07.g25316.m1;Chr09.g32497.m1
277	GO:0009056	catabolic_process	1398	15	1	Chr01.g00754.m1;Chr01.g00759.m1;Chr01.g00764.m1;Chr01.g00777.m1;Chr01.g00790.m1;Chr01.g00791.m1;Chr01.g00793.m1;Chr01.g00801.m1;Chr01.g00806.m1;Chr01.g00808.m1;Chr01.g03879.m1;Chr02.g04431.m1;Chr06.g23616.m1;Chr07.g26452.m1;Chr07.g26453.m1
278	GO:0044711	single-organism_biosynthetic_process	1382	14	1	Chr02.g05738.m1;Chr03.g09747.m1;Chr03.g09748.m1;Chr03.g10261.m1;Chr03.g10262.m1;Chr03.g10265.m1;Chr03.g10342.m1;Chr03.g10513.m1;Chr03.g11533.m1;Chr08.g29866.m1;Chr08.g29867.m1;Chr08.g29870.m1;Chr09.g31381.m1;Chr09.g31382.m1
279	GO:0019752	carboxylic_acid_metabolic_process	985	5	1	Chr01.g03381.m1;Chr03.g10982.m1;Chr03.g11533.m1;Chr05.g19444.m1;Chr06.g23322.m1
280	GO:0050896	response_to_stimulus	2486	41	1	Chr01.g00323.m1;Chr01.g00518.m1;Chr01.g00875.m1;Chr01.g01184.m1;Chr01.g01199.m1;Chr01.g01205.m1;Chr01.g01414.m1;Chr01.g01417.m1;Chr01.g03105.m1;Chr01.g03554.m1;Chr01.g03803.m1;Chr02.g04490.m1;Chr02.g07200.m1;Chr03.g09723.m1;Chr03.g11070.m1;Chr03.g12477.m1;Chr03.g13541.m1;Chr04.g16387.m1;Chr04.g17451.m1;Chr05.g18140.m1;Chr05.g18874.m1;Chr05.g18875.m1;Chr05.g19813.m1;Chr05.g20855.m1;Chr06.g21969.m1…
281	GO:0043436	oxoacid_metabolic_process	1006	5	1	Chr01.g03381.m1;Chr03.g10982.m1;Chr03.g11533.m1;Chr05.g19444.m1;Chr06.g23322.m1
282	GO:0007275	multicellular_organism_development	744	1	1	Chr03.g11070.m1
283	GO:0044707	single-multicellular_organism_process	770	1	1	Chr03.g11070.m1
284	GO:0006082	organic_acid_metabolic_process	1098	5	1	Chr01.g03381.m1;Chr03.g10982.m1;Chr03.g11533.m1;Chr05.g19444.m1;Chr06.g23322.m1
285	GO:0005975	carbohydrate_metabolic_process	930	2	1	Chr09.g31967.m1;Chr10.g34815.m1
286	GO:0044085	cellular_component_biogenesis	843	1	1	Chr02.g07527.m1
287	GO:0048856	anatomical_structure_development	846	1	1	Chr03.g11070.m1
288	GO:0006810	transport	2205	10	1	Chr01.g02266.m1;Chr02.g06803.m1;Chr03.g10789.m1;Chr03.g10880.m1;Chr05.g19976.m1;Chr06.g21956.m1;Chr07.g25316.m1;Chr08.g28894.m1;Chr09.g32497.m1;Chr09.g33277.m1
289	GO:0008150	biological_process	16091	661	1	Chr01.g00076.m1;Chr01.g00078.m1;Chr01.g00096.m1;Chr01.g00098.m1;Chr01.g00153.m1;Chr01.g00159.m1;Chr01.g00258.m1;Chr01.g00259.m1;Chr01.g00261.m1;Chr01.g00263.m1;Chr01.g00265.m1;Chr01.g00270.m1;Chr01.g00273.m1;Chr01.g00278.m1;Chr01.g00323.m1;Chr01.g00340.m1;Chr01.g00347.m1;Chr01.g00350.m1;Chr01.g00361.m1;Chr01.g00420.m1;Chr01.g00450.m1;Chr01.g00480.m1;Chr01.g00518.m1;Chr01.g00521.m1;Chr01.g00578.m1…
290	GO:0032502	developmental_process	922	1	1	Chr03.g11070.m1
291	GO:0042221	response_to_chemical	967	2	1	Chr03.g11070.m1;Chr04.g17451.m1
292	GO:0044281	small_molecule_metabolic_process	1537	5	1	Chr01.g03381.m1;Chr03.g10982.m1;Chr03.g11533.m1;Chr05.g19444.m1;Chr06.g23322.m1
293	GO:0044699	single-organism_process	6651	93	1	Chr01.g00159.m1;Chr01.g00420.m1;Chr01.g00518.m1;Chr01.g01302.m1;Chr01.g01414.m1;Chr01.g01417.m1;Chr01.g01479.m1;Chr01.g02682.m1;Chr01.g03041.m1;Chr01.g03381.m1;Chr01.g03407.m1;Chr01.g03518.m1;Chr01.g03554.m1;Chr01.g03803.m1;Chr01.g03807.m1;Chr02.g04385.m1;Chr02.g05697.m1;Chr02.g05698.m1;Chr02.g05701.m1;Chr02.g05705.m1;Chr02.g05707.m1;Chr02.g05738.m1;Chr02.g05972.m1;Chr02.g06803.m1;Chr02.g09084.m1…
294	GO:0044710	single-organism_metabolic_process	3927	60	1	Chr01.g00159.m1;Chr01.g00420.m1;Chr01.g01302.m1;Chr01.g01479.m1;Chr01.g02682.m1;Chr01.g03041.m1;Chr01.g03381.m1;Chr01.g03407.m1;Chr01.g03518.m1;Chr01.g03807.m1;Chr02.g04385.m1;Chr02.g05697.m1;Chr02.g05698.m1;Chr02.g05701.m1;Chr02.g05705.m1;Chr02.g05707.m1;Chr02.g05738.m1;Chr02.g09084.m1;Chr03.g09747.m1;Chr03.g09748.m1;Chr03.g10261.m1;Chr03.g10262.m1;Chr03.g10265.m1;Chr03.g10342.m1;Chr03.g10513.m1…
295	GO:0044763	single-organism_cellular_process	4438	57	1	Chr01.g00159.m1;Chr01.g00420.m1;Chr01.g00518.m1;Chr01.g01302.m1;Chr01.g01414.m1;Chr01.g01417.m1;Chr01.g01479.m1;Chr01.g02682.m1;Chr01.g03381.m1;Chr01.g03407.m1;Chr01.g03518.m1;Chr01.g03554.m1;Chr01.g03803.m1;Chr01.g03807.m1;Chr02.g04385.m1;Chr02.g05972.m1;Chr03.g10189.m1;Chr03.g10967.m1;Chr03.g10982.m1;Chr03.g11070.m1;Chr03.g11084.m1;Chr03.g11323.m1;Chr03.g11533.m1;Chr03.g12553.m1;Chr04.g13961.m1…
296	GO:0044767	single-organism_developmental_process	868	1	1	Chr03.g11070.m1
297	GO:0051179	localization	2280	10	1	Chr01.g02266.m1;Chr02.g06803.m1;Chr03.g10789.m1;Chr03.g10880.m1;Chr05.g19976.m1;Chr06.g21956.m1;Chr07.g25316.m1;Chr08.g28894.m1;Chr09.g32497.m1;Chr09.g33277.m1
298	GO:0051234	establishment_of_localization	2236	10	1	Chr01.g02266.m1;Chr02.g06803.m1;Chr03.g10789.m1;Chr03.g10880.m1;Chr05.g19976.m1;Chr06.g21956.m1;Chr07.g25316.m1;Chr08.g28894.m1;Chr09.g32497.m1;Chr09.g33277.m1
CC	GO.ID	Term	Annotated	Significant	PValue	ann.genes
1	GO:0005840	ribosome	407	39	5.9e-09	Chr01.g00450.m1;Chr01.g00480.m1;Chr01.g02557.m1;Chr01.g03174.m1;Chr01.g03927.m1;Chr02.g06884.m1;Chr03.g09350.m1;Chr03.g09614.m1;Chr03.g10325.m1;Chr03.g10338.m1;Chr03.g10360.m1;Chr03.g10792.m1;Chr03.g11552.m1;Chr03.g12534.m1;Chr04.g14025.m1;Chr04.g14731.m1;Chr04.g15434.m1;Chr04.g15811.m1;Chr04.g17696.m1;Chr05.g19042.m1;Chr06.g22188.m1;Chr06.g22674.m1;Chr07.g25142.m1;Chr08.g28273.m1;Chr08.g30043.m1…
2	GO:0005654	nucleoplasm	255	28	5.1e-08	Chr01.g00944.m1;Chr01.g00947.m1;Chr01.g01488.m1;Chr01.g01610.m1;Chr01.g03156.m1;Chr01.g03203.m1;Chr01.g03610.m1;Chr02.g07369.m1;Chr03.g10347.m1;Chr03.g10473.m1;Chr03.g11070.m1;Chr03.g12517.m1;Chr04.g16472.m1;Chr04.g17012.m1;Chr04.g17937.m1;Chr05.g20228.m1;Chr06.g22503.m1;Chr06.g22602.m1;Chr06.g22765.m1;Chr06.g23515.m1;Chr07.g26487.m1;Chr08.g30344.m1;Chr08.g30345.m1;Chr09.g30796.m1;Chr09.g32821.m1…
3	GO:0005739	mitochondrion	2327	124	1.3e-07	Chr01.g00078.m1;Chr01.g00149.m1;Chr01.g00232.m1;Chr01.g00278.m1;Chr01.g00521.m1;Chr01.g00723.m1;Chr01.g00978.m1;Chr01.g00992.m1;Chr01.g01712.m1;Chr01.g02918.m1;Chr01.g03286.m1;Chr01.g03594.m1;Chr01.g03914.m1;Chr01.g03927.m1;Chr02.g04385.m1;Chr02.g04608.m1;Chr02.g04624.m1;Chr02.g04888.m1;Chr02.g05041.m1;Chr02.g05098.m1;Chr02.g05404.m1;Chr02.g05761.m1;Chr02.g05983.m1;Chr02.g06444.m1;Chr02.g06630.m1…
4	GO:0030529	intracellular_ribonucleoprotein_complex	659	39	0.00059	Chr01.g00450.m1;Chr01.g00480.m1;Chr01.g02557.m1;Chr01.g03174.m1;Chr01.g03927.m1;Chr02.g06884.m1;Chr03.g09350.m1;Chr03.g09614.m1;Chr03.g10325.m1;Chr03.g10338.m1;Chr03.g10360.m1;Chr03.g10792.m1;Chr03.g11552.m1;Chr03.g12534.m1;Chr04.g14025.m1;Chr04.g14731.m1;Chr04.g15434.m1;Chr04.g15811.m1;Chr04.g17696.m1;Chr05.g19042.m1;Chr06.g22188.m1;Chr06.g22674.m1;Chr07.g25142.m1;Chr08.g28273.m1;Chr08.g30043.m1…
5	GO:1990904	ribonucleoprotein_complex	699	39	0.00175	Chr01.g00450.m1;Chr01.g00480.m1;Chr01.g02557.m1;Chr01.g03174.m1;Chr01.g03927.m1;Chr02.g06884.m1;Chr03.g09350.m1;Chr03.g09614.m1;Chr03.g10325.m1;Chr03.g10338.m1;Chr03.g10360.m1;Chr03.g10792.m1;Chr03.g11552.m1;Chr03.g12534.m1;Chr04.g14025.m1;Chr04.g14731.m1;Chr04.g15434.m1;Chr04.g15811.m1;Chr04.g17696.m1;Chr05.g19042.m1;Chr06.g22188.m1;Chr06.g22674.m1;Chr07.g25142.m1;Chr08.g28273.m1;Chr08.g30043.m1…
6	GO:0031981	nuclear_lumen	556	28	0.02582	Chr01.g00944.m1;Chr01.g00947.m1;Chr01.g01488.m1;Chr01.g01610.m1;Chr01.g03156.m1;Chr01.g03203.m1;Chr01.g03610.m1;Chr02.g07369.m1;Chr03.g10347.m1;Chr03.g10473.m1;Chr03.g11070.m1;Chr03.g12517.m1;Chr04.g16472.m1;Chr04.g17012.m1;Chr04.g17937.m1;Chr05.g20228.m1;Chr06.g22503.m1;Chr06.g22602.m1;Chr06.g22765.m1;Chr06.g23515.m1;Chr07.g26487.m1;Chr08.g30344.m1;Chr08.g30345.m1;Chr09.g30796.m1;Chr09.g32821.m1…
7	GO:0015934	large_ribosomal_subunit	153	9	0.07848	Chr01.g03927.m1;Chr08.g28273.m1;scaffold16.g36466.m1;scaffold17.g36469.m1;scaffold18.g36473.m1;scaffold21.g36478.m1;scaffold24.g36487.m1;scaffold30.g36497.m1;scaffold33.g36501.m1
8	GO:0044444	cytoplasmic_part	6942	250	0.12704	Chr01.g00052.m1;Chr01.g00053.m1;Chr01.g00054.m1;Chr01.g00078.m1;Chr01.g00149.m1;Chr01.g00232.m1;Chr01.g00278.m1;Chr01.g00348.m1;Chr01.g00450.m1;Chr01.g00480.m1;Chr01.g00492.m1;Chr01.g00521.m1;Chr01.g00723.m1;Chr01.g00978.m1;Chr01.g00992.m1;Chr01.g01174.m1;Chr01.g01393.m1;Chr01.g01712.m1;Chr01.g01886.m1;Chr01.g02266.m1;Chr01.g02346.m1;Chr01.g02354.m1;Chr01.g02557.m1;Chr01.g02581.m1;Chr01.g02680.m1…
9	GO:0043229	intracellular_organelle	8910	317	0.1277	Chr01.g00052.m1;Chr01.g00053.m1;Chr01.g00054.m1;Chr01.g00078.m1;Chr01.g00098.m1;Chr01.g00149.m1;Chr01.g00232.m1;Chr01.g00278.m1;Chr01.g00348.m1;Chr01.g00450.m1;Chr01.g00480.m1;Chr01.g00492.m1;Chr01.g00521.m1;Chr01.g00723.m1;Chr01.g00732.m1;Chr01.g00944.m1;Chr01.g00947.m1;Chr01.g00978.m1;Chr01.g00992.m1;Chr01.g01174.m1;Chr01.g01393.m1;Chr01.g01488.m1;Chr01.g01610.m1;Chr01.g01712.m1;Chr01.g01886.m1…
10	GO:0043226	organelle	8923	317	0.13609	Chr01.g00052.m1;Chr01.g00053.m1;Chr01.g00054.m1;Chr01.g00078.m1;Chr01.g00098.m1;Chr01.g00149.m1;Chr01.g00232.m1;Chr01.g00278.m1;Chr01.g00348.m1;Chr01.g00450.m1;Chr01.g00480.m1;Chr01.g00492.m1;Chr01.g00521.m1;Chr01.g00723.m1;Chr01.g00732.m1;Chr01.g00944.m1;Chr01.g00947.m1;Chr01.g00978.m1;Chr01.g00992.m1;Chr01.g01174.m1;Chr01.g01393.m1;Chr01.g01488.m1;Chr01.g01610.m1;Chr01.g01712.m1;Chr01.g01886.m1…
11	GO:0005737	cytoplasm	7937	283	0.14619	Chr01.g00052.m1;Chr01.g00053.m1;Chr01.g00054.m1;Chr01.g00078.m1;Chr01.g00149.m1;Chr01.g00232.m1;Chr01.g00278.m1;Chr01.g00348.m1;Chr01.g00450.m1;Chr01.g00480.m1;Chr01.g00492.m1;Chr01.g00521.m1;Chr01.g00723.m1;Chr01.g00944.m1;Chr01.g00947.m1;Chr01.g00978.m1;Chr01.g00992.m1;Chr01.g01174.m1;Chr01.g01393.m1;Chr01.g01488.m1;Chr01.g01610.m1;Chr01.g01712.m1;Chr01.g01886.m1;Chr01.g02266.m1;Chr01.g02346.m1…
12	GO:0031974	membrane-enclosed_lumen	673	28	0.16053	Chr01.g00944.m1;Chr01.g00947.m1;Chr01.g01488.m1;Chr01.g01610.m1;Chr01.g03156.m1;Chr01.g03203.m1;Chr01.g03610.m1;Chr02.g07369.m1;Chr03.g10347.m1;Chr03.g10473.m1;Chr03.g11070.m1;Chr03.g12517.m1;Chr04.g16472.m1;Chr04.g17012.m1;Chr04.g17937.m1;Chr05.g20228.m1;Chr06.g22503.m1;Chr06.g22602.m1;Chr06.g22765.m1;Chr06.g23515.m1;Chr07.g26487.m1;Chr08.g30344.m1;Chr08.g30345.m1;Chr09.g30796.m1;Chr09.g32821.m1…
13	GO:0043233	organelle_lumen	673	28	0.16053	Chr01.g00944.m1;Chr01.g00947.m1;Chr01.g01488.m1;Chr01.g01610.m1;Chr01.g03156.m1;Chr01.g03203.m1;Chr01.g03610.m1;Chr02.g07369.m1;Chr03.g10347.m1;Chr03.g10473.m1;Chr03.g11070.m1;Chr03.g12517.m1;Chr04.g16472.m1;Chr04.g17012.m1;Chr04.g17937.m1;Chr05.g20228.m1;Chr06.g22503.m1;Chr06.g22602.m1;Chr06.g22765.m1;Chr06.g23515.m1;Chr07.g26487.m1;Chr08.g30344.m1;Chr08.g30345.m1;Chr09.g30796.m1;Chr09.g32821.m1…
14	GO:0070013	intracellular_organelle_lumen	673	28	0.16053	Chr01.g00944.m1;Chr01.g00947.m1;Chr01.g01488.m1;Chr01.g01610.m1;Chr01.g03156.m1;Chr01.g03203.m1;Chr01.g03610.m1;Chr02.g07369.m1;Chr03.g10347.m1;Chr03.g10473.m1;Chr03.g11070.m1;Chr03.g12517.m1;Chr04.g16472.m1;Chr04.g17012.m1;Chr04.g17937.m1;Chr05.g20228.m1;Chr06.g22503.m1;Chr06.g22602.m1;Chr06.g22765.m1;Chr06.g23515.m1;Chr07.g26487.m1;Chr08.g30344.m1;Chr08.g30345.m1;Chr09.g30796.m1;Chr09.g32821.m1…
15	GO:0043228	non-membrane-bounded_organelle	1057	39	0.3253	Chr01.g00450.m1;Chr01.g00480.m1;Chr01.g02557.m1;Chr01.g03174.m1;Chr01.g03927.m1;Chr02.g06884.m1;Chr03.g09350.m1;Chr03.g09614.m1;Chr03.g10325.m1;Chr03.g10338.m1;Chr03.g10360.m1;Chr03.g10792.m1;Chr03.g11552.m1;Chr03.g12534.m1;Chr04.g14025.m1;Chr04.g14731.m1;Chr04.g15434.m1;Chr04.g15811.m1;Chr04.g17696.m1;Chr05.g19042.m1;Chr06.g22188.m1;Chr06.g22674.m1;Chr07.g25142.m1;Chr08.g28273.m1;Chr08.g30043.m1…
16	GO:0043232	intracellular_non-membrane-bounded_organelle	1057	39	0.3253	Chr01.g00450.m1;Chr01.g00480.m1;Chr01.g02557.m1;Chr01.g03174.m1;Chr01.g03927.m1;Chr02.g06884.m1;Chr03.g09350.m1;Chr03.g09614.m1;Chr03.g10325.m1;Chr03.g10338.m1;Chr03.g10360.m1;Chr03.g10792.m1;Chr03.g11552.m1;Chr03.g12534.m1;Chr04.g14025.m1;Chr04.g14731.m1;Chr04.g15434.m1;Chr04.g15811.m1;Chr04.g17696.m1;Chr05.g19042.m1;Chr06.g22188.m1;Chr06.g22674.m1;Chr07.g25142.m1;Chr08.g28273.m1;Chr08.g30043.m1…
17	GO:0044428	nuclear_part	769	28	0.38626	Chr01.g00944.m1;Chr01.g00947.m1;Chr01.g01488.m1;Chr01.g01610.m1;Chr01.g03156.m1;Chr01.g03203.m1;Chr01.g03610.m1;Chr02.g07369.m1;Chr03.g10347.m1;Chr03.g10473.m1;Chr03.g11070.m1;Chr03.g12517.m1;Chr04.g16472.m1;Chr04.g17012.m1;Chr04.g17937.m1;Chr05.g20228.m1;Chr06.g22503.m1;Chr06.g22602.m1;Chr06.g22765.m1;Chr06.g23515.m1;Chr07.g26487.m1;Chr08.g30344.m1;Chr08.g30345.m1;Chr09.g30796.m1;Chr09.g32821.m1…
18	GO:0009536	plastid	3105	108	0.42312	Chr01.g00052.m1;Chr01.g00053.m1;Chr01.g00054.m1;Chr01.g00348.m1;Chr01.g00492.m1;Chr01.g01174.m1;Chr01.g01393.m1;Chr01.g01712.m1;Chr01.g01886.m1;Chr01.g02346.m1;Chr01.g02354.m1;Chr01.g02581.m1;Chr01.g02680.m1;Chr01.g02938.m1;Chr01.g03407.m1;Chr01.g03879.m1;Chr01.g03927.m1;Chr02.g04385.m1;Chr02.g04431.m1;Chr02.g05103.m1;Chr02.g05839.m1;Chr02.g06671.m1;Chr02.g06913.m1;Chr02.g07322.m1;Chr02.g07496.m1…
19	GO:0044391	ribosomal_subunit	248	9	0.47199	Chr01.g03927.m1;Chr08.g28273.m1;scaffold16.g36466.m1;scaffold17.g36469.m1;scaffold18.g36473.m1;scaffold21.g36478.m1;scaffold24.g36487.m1;scaffold30.g36497.m1;scaffold33.g36501.m1
20	GO:0030176	integral_component_of_endoplasmic_reticulum_membrane	24	1	0.56523	Chr07.g26737.m1
21	GO:0031227	intrinsic_component_of_endoplasmic_reticulum_membrane	24	1	0.56523	Chr07.g26737.m1
22	GO:0098552	side_of_membrane	24	1	0.56523	Chr07.g26737.m1
23	GO:0043227	membrane-bounded_organelle	8492	288	0.56878	Chr01.g00052.m1;Chr01.g00053.m1;Chr01.g00054.m1;Chr01.g00078.m1;Chr01.g00098.m1;Chr01.g00149.m1;Chr01.g00232.m1;Chr01.g00278.m1;Chr01.g00348.m1;Chr01.g00492.m1;Chr01.g00521.m1;Chr01.g00723.m1;Chr01.g00732.m1;Chr01.g00944.m1;Chr01.g00947.m1;Chr01.g00978.m1;Chr01.g00992.m1;Chr01.g01174.m1;Chr01.g01393.m1;Chr01.g01488.m1;Chr01.g01610.m1;Chr01.g01712.m1;Chr01.g01886.m1;Chr01.g02241.m1;Chr01.g02266.m1…
24	GO:0016592	mediator_complex	28	1	0.62163	Chr03.g11070.m1
25	GO:0043231	intracellular_membrane-bounded_organelle	8485	286	0.62878	Chr01.g00052.m1;Chr01.g00053.m1;Chr01.g00054.m1;Chr01.g00078.m1;Chr01.g00098.m1;Chr01.g00149.m1;Chr01.g00232.m1;Chr01.g00278.m1;Chr01.g00348.m1;Chr01.g00492.m1;Chr01.g00521.m1;Chr01.g00723.m1;Chr01.g00732.m1;Chr01.g00944.m1;Chr01.g00947.m1;Chr01.g00978.m1;Chr01.g00992.m1;Chr01.g01174.m1;Chr01.g01393.m1;Chr01.g01488.m1;Chr01.g01610.m1;Chr01.g01712.m1;Chr01.g01886.m1;Chr01.g02241.m1;Chr01.g02271.m1…
26	GO:0044424	intracellular_part	10059	328	0.91998	Chr01.g00052.m1;Chr01.g00053.m1;Chr01.g00054.m1;Chr01.g00078.m1;Chr01.g00098.m1;Chr01.g00149.m1;Chr01.g00232.m1;Chr01.g00278.m1;Chr01.g00348.m1;Chr01.g00450.m1;Chr01.g00480.m1;Chr01.g00492.m1;Chr01.g00521.m1;Chr01.g00723.m1;Chr01.g00732.m1;Chr01.g00944.m1;Chr01.g00947.m1;Chr01.g00978.m1;Chr01.g00992.m1;Chr01.g01174.m1;Chr01.g01242.m1;Chr01.g01393.m1;Chr01.g01488.m1;Chr01.g01610.m1;Chr01.g01712.m1…
27	GO:0005634	nucleus	2617	73	0.97779	Chr01.g00098.m1;Chr01.g00732.m1;Chr01.g00944.m1;Chr01.g00947.m1;Chr01.g01488.m1;Chr01.g01610.m1;Chr01.g01886.m1;Chr01.g02241.m1;Chr01.g02306.m1;Chr01.g02346.m1;Chr01.g02774.m1;Chr01.g03156.m1;Chr01.g03203.m1;Chr01.g03327.m1;Chr01.g03610.m1;Chr01.g03612.m1;Chr02.g07005.m1;Chr02.g07369.m1;Chr02.g09193.m1;Chr03.g09722.m1;Chr03.g10347.m1;Chr03.g10473.m1;Chr03.g11070.m1;Chr03.g11510.m1;Chr03.g11647.m1…
28	GO:0005622	intracellular	10318	330	0.9795	Chr01.g00052.m1;Chr01.g00053.m1;Chr01.g00054.m1;Chr01.g00078.m1;Chr01.g00098.m1;Chr01.g00149.m1;Chr01.g00232.m1;Chr01.g00278.m1;Chr01.g00348.m1;Chr01.g00450.m1;Chr01.g00480.m1;Chr01.g00492.m1;Chr01.g00521.m1;Chr01.g00723.m1;Chr01.g00732.m1;Chr01.g00944.m1;Chr01.g00947.m1;Chr01.g00978.m1;Chr01.g00992.m1;Chr01.g01174.m1;Chr01.g01242.m1;Chr01.g01393.m1;Chr01.g01488.m1;Chr01.g01610.m1;Chr01.g01712.m1…
29	GO:0005911	cell-cell_junction	265	3	0.99477	Chr01.g01184.m1;Chr01.g01199.m1;Chr06.g21969.m1
30	GO:0009506	plasmodesma	265	3	0.99477	Chr01.g01184.m1;Chr01.g01199.m1;Chr06.g21969.m1
31	GO:0055044	symplast	265	3	0.99477	Chr01.g01184.m1;Chr01.g01199.m1;Chr06.g21969.m1
32	GO:0030054	cell_junction	266	3	0.99491	Chr01.g01184.m1;Chr01.g01199.m1;Chr06.g21969.m1
33	GO:0016020	membrane	7697	233	0.99574	Chr01.g00340.m1;Chr01.g00344.m1;Chr01.g00345.m1;Chr01.g00361.m1;Chr01.g00420.m1;Chr01.g00518.m1;Chr01.g00521.m1;Chr01.g00522.m1;Chr01.g00523.m1;Chr01.g00524.m1;Chr01.g00698.m1;Chr01.g00892.m1;Chr01.g00909.m1;Chr01.g00933.m1;Chr01.g00944.m1;Chr01.g00947.m1;Chr01.g01043.m1;Chr01.g01044.m1;Chr01.g01184.m1;Chr01.g01199.m1;Chr01.g01293.m1;Chr01.g01302.m1;Chr01.g01348.m1;Chr01.g01370.m1;Chr01.g01479.m1…
34	GO:0044451	nucleoplasm_part	167	1	0.99704	Chr03.g11070.m1
35	GO:0005789	endoplasmic_reticulum_membrane	198	1	0.999	Chr07.g26737.m1
36	GO:0042175	nuclear_outer_membrane-endoplasmic_reticulum_membrane_network	199	1	0.99904	Chr07.g26737.m1
37	GO:0044432	endoplasmic_reticulum_part	214	1	0.99943	Chr07.g26737.m1
38	GO:0005886	plasma_membrane	1415	28	0.99967	Chr01.g00518.m1;Chr01.g01044.m1;Chr01.g01184.m1;Chr01.g01199.m1;Chr01.g03803.m1;Chr02.g05972.m1;Chr04.g17451.m1;Chr06.g21969.m1;Chr06.g22554.m1;Chr06.g22643.m1;Chr06.g22644.m1;Chr06.g23911.m1;Chr06.g23912.m1;Chr06.g24482.m1;Chr07.g25753.m1;Chr08.g28816.m1;Chr08.g30030.m1;Chr08.g30527.m1;Chr08.g30534.m1;Chr08.g30540.m1;Chr10.g33675.m1;Chr10.g33680.m1;Chr10.g33681.m1;Chr10.g33682.m1;Chr10.g33701.m1…
39	GO:0044464	cell_part	11619	356	0.99996	Chr01.g00052.m1;Chr01.g00053.m1;Chr01.g00054.m1;Chr01.g00078.m1;Chr01.g00098.m1;Chr01.g00149.m1;Chr01.g00232.m1;Chr01.g00278.m1;Chr01.g00348.m1;Chr01.g00450.m1;Chr01.g00480.m1;Chr01.g00492.m1;Chr01.g00518.m1;Chr01.g00521.m1;Chr01.g00723.m1;Chr01.g00732.m1;Chr01.g00944.m1;Chr01.g00947.m1;Chr01.g00978.m1;Chr01.g00992.m1;Chr01.g01044.m1;Chr01.g01174.m1;Chr01.g01184.m1;Chr01.g01199.m1;Chr01.g01242.m1…
40	GO:0032991	macromolecular_complex	2001	40	0.99997	Chr01.g00450.m1;Chr01.g00480.m1;Chr01.g02557.m1;Chr01.g03174.m1;Chr01.g03927.m1;Chr02.g06884.m1;Chr03.g09350.m1;Chr03.g09614.m1;Chr03.g10325.m1;Chr03.g10338.m1;Chr03.g10360.m1;Chr03.g10792.m1;Chr03.g11070.m1;Chr03.g11552.m1;Chr03.g12534.m1;Chr04.g14025.m1;Chr04.g14731.m1;Chr04.g15434.m1;Chr04.g15811.m1;Chr04.g17696.m1;Chr05.g19042.m1;Chr06.g22188.m1;Chr06.g22674.m1;Chr07.g25142.m1;Chr08.g28273.m1…
41	GO:0005623	cell	11648	356	0.99998	Chr01.g00052.m1;Chr01.g00053.m1;Chr01.g00054.m1;Chr01.g00078.m1;Chr01.g00098.m1;Chr01.g00149.m1;Chr01.g00232.m1;Chr01.g00278.m1;Chr01.g00348.m1;Chr01.g00450.m1;Chr01.g00480.m1;Chr01.g00492.m1;Chr01.g00518.m1;Chr01.g00521.m1;Chr01.g00723.m1;Chr01.g00732.m1;Chr01.g00944.m1;Chr01.g00947.m1;Chr01.g00978.m1;Chr01.g00992.m1;Chr01.g01044.m1;Chr01.g01174.m1;Chr01.g01184.m1;Chr01.g01199.m1;Chr01.g01242.m1…
42	GO:0098805	whole_membrane	343	1	0.99999	Chr07.g26737.m1
43	GO:0005576	extracellular_region	607	4	1	Chr01.g02409.m1;Chr03.g12894.m1;Chr08.g30134.m1;Chr08.g30135.m1
44	GO:0005783	endoplasmic_reticulum	411	1	1	Chr07.g26737.m1
45	GO:0071944	cell_periphery	1832	28	1	Chr01.g00518.m1;Chr01.g01044.m1;Chr01.g01184.m1;Chr01.g01199.m1;Chr01.g03803.m1;Chr02.g05972.m1;Chr04.g17451.m1;Chr06.g21969.m1;Chr06.g22554.m1;Chr06.g22643.m1;Chr06.g22644.m1;Chr06.g23911.m1;Chr06.g23912.m1;Chr06.g24482.m1;Chr07.g25753.m1;Chr08.g28816.m1;Chr08.g30030.m1;Chr08.g30527.m1;Chr08.g30534.m1;Chr08.g30540.m1;Chr10.g33675.m1;Chr10.g33680.m1;Chr10.g33681.m1;Chr10.g33682.m1;Chr10.g33701.m1…
46	GO:0098588	bounding_membrane_of_organelle	475	1	1	Chr07.g26737.m1
47	GO:0009507	chloroplast	1089	10	1	Chr01.g03927.m1;Chr04.g17451.m1;Chr08.g28273.m1;scaffold16.g36466.m1;scaffold17.g36469.m1;scaffold18.g36473.m1;scaffold21.g36478.m1;scaffold24.g36487.m1;scaffold30.g36497.m1;scaffold33.g36501.m1
48	GO:0031090	organelle_membrane	662	1	1	Chr07.g26737.m1
49	GO:0044446	intracellular_organelle_part	2570	38	1	Chr01.g00944.m1;Chr01.g00947.m1;Chr01.g01488.m1;Chr01.g01610.m1;Chr01.g03156.m1;Chr01.g03203.m1;Chr01.g03610.m1;Chr01.g03927.m1;Chr02.g07369.m1;Chr03.g10347.m1;Chr03.g10473.m1;Chr03.g11070.m1;Chr03.g12517.m1;Chr04.g16472.m1;Chr04.g17012.m1;Chr04.g17937.m1;Chr05.g20228.m1;Chr06.g22503.m1;Chr06.g22602.m1;Chr06.g22765.m1;Chr06.g23515.m1;Chr07.g26487.m1;Chr07.g26737.m1;Chr08.g28273.m1;Chr08.g30344.m1…
50	GO:0044422	organelle_part	2576	38	1	Chr01.g00944.m1;Chr01.g00947.m1;Chr01.g01488.m1;Chr01.g01610.m1;Chr01.g03156.m1;Chr01.g03203.m1;Chr01.g03610.m1;Chr01.g03927.m1;Chr02.g07369.m1;Chr03.g10347.m1;Chr03.g10473.m1;Chr03.g11070.m1;Chr03.g12517.m1;Chr04.g16472.m1;Chr04.g17012.m1;Chr04.g17937.m1;Chr05.g20228.m1;Chr06.g22503.m1;Chr06.g22602.m1;Chr06.g22765.m1;Chr06.g23515.m1;Chr07.g26487.m1;Chr07.g26737.m1;Chr08.g28273.m1;Chr08.g30344.m1…
51	GO:0012505	endomembrane_system	1006	3	1	Chr01.g02266.m1;Chr07.g26737.m1;Chr08.g28894.m1
52	GO:0005829	cytosol	895	1	1	Chr01.g03554.m1
53	GO:0005575	cellular_component	15696	535	1	Chr01.g00052.m1;Chr01.g00053.m1;Chr01.g00054.m1;Chr01.g00078.m1;Chr01.g00098.m1;Chr01.g00149.m1;Chr01.g00232.m1;Chr01.g00278.m1;Chr01.g00340.m1;Chr01.g00344.m1;Chr01.g00345.m1;Chr01.g00348.m1;Chr01.g00361.m1;Chr01.g00420.m1;Chr01.g00450.m1;Chr01.g00480.m1;Chr01.g00492.m1;Chr01.g00518.m1;Chr01.g00521.m1;Chr01.g00522.m1;Chr01.g00523.m1;Chr01.g00524.m1;Chr01.g00698.m1;Chr01.g00723.m1;Chr01.g00732.m1…
54	GO:0016021	integral_component_of_membrane	5477	95	1	Chr01.g00340.m1;Chr01.g00344.m1;Chr01.g00345.m1;Chr01.g00518.m1;Chr01.g00909.m1;Chr01.g01370.m1;Chr01.g01610.m1;Chr01.g01714.m1;Chr01.g02276.m1;Chr01.g02358.m1;Chr01.g03203.m1;Chr01.g03610.m1;Chr01.g03854.m1;Chr01.g03879.m1;Chr02.g04385.m1;Chr02.g04431.m1;Chr02.g05738.m1;Chr02.g05972.m1;Chr02.g09084.m1;Chr03.g09747.m1;Chr03.g09748.m1;Chr03.g09859.m1;Chr03.g09876.m1;Chr03.g09877.m1;Chr03.g09878.m1…
55	GO:0031224	intrinsic_component_of_membrane	5576	95	1	Chr01.g00340.m1;Chr01.g00344.m1;Chr01.g00345.m1;Chr01.g00518.m1;Chr01.g00909.m1;Chr01.g01370.m1;Chr01.g01610.m1;Chr01.g01714.m1;Chr01.g02276.m1;Chr01.g02358.m1;Chr01.g03203.m1;Chr01.g03610.m1;Chr01.g03854.m1;Chr01.g03879.m1;Chr02.g04385.m1;Chr02.g04431.m1;Chr02.g05738.m1;Chr02.g05972.m1;Chr02.g09084.m1;Chr03.g09747.m1;Chr03.g09748.m1;Chr03.g09859.m1;Chr03.g09876.m1;Chr03.g09877.m1;Chr03.g09878.m1…
56	GO:0043234	protein_complex	1359	1	1	Chr03.g11070.m1
57	GO:0044425	membrane_part	5807	102	1	Chr01.g00340.m1;Chr01.g00344.m1;Chr01.g00345.m1;Chr01.g00518.m1;Chr01.g00909.m1;Chr01.g01370.m1;Chr01.g01610.m1;Chr01.g01714.m1;Chr01.g02266.m1;Chr01.g02276.m1;Chr01.g02358.m1;Chr01.g03203.m1;Chr01.g03610.m1;Chr01.g03854.m1;Chr01.g03879.m1;Chr02.g04385.m1;Chr02.g04431.m1;Chr02.g05738.m1;Chr02.g05972.m1;Chr02.g09084.m1;Chr03.g09747.m1;Chr03.g09748.m1;Chr03.g09859.m1;Chr03.g09876.m1;Chr03.g09877.m1…
MF	GO.ID	Term	Annotated	Significant	PValue	ann.genes
1	GO:0003676	nucleic_acid_binding	4614	490	< 1e-30	Chr01.g00078.m1;Chr01.g00098.m1;Chr01.g00153.m1;Chr01.g00159.m1;Chr01.g00199.m1;Chr01.g00270.m1;Chr01.g00278.m1;Chr01.g00347.m1;Chr01.g00348.m1;Chr01.g00350.m1;Chr01.g00420.m1;Chr01.g00450.m1;Chr01.g00480.m1;Chr01.g00492.m1;Chr01.g00521.m1;Chr01.g00723.m1;Chr01.g00732.m1;Chr01.g00780.m1;Chr01.g00944.m1;Chr01.g00947.m1;Chr01.g00977.m1;Chr01.g00978.m1;Chr01.g01093.m1;Chr01.g01174.m1;Chr01.g01242.m1…
2	GO:1901363	heterocyclic_compound_binding	8030	620	< 1e-30	Chr01.g00078.m1;Chr01.g00098.m1;Chr01.g00137.m1;Chr01.g00143.m1;Chr01.g00147.m1;Chr01.g00153.m1;Chr01.g00159.m1;Chr01.g00199.m1;Chr01.g00270.m1;Chr01.g00278.m1;Chr01.g00347.m1;Chr01.g00348.m1;Chr01.g00350.m1;Chr01.g00361.m1;Chr01.g00420.m1;Chr01.g00450.m1;Chr01.g00480.m1;Chr01.g00492.m1;Chr01.g00518.m1;Chr01.g00521.m1;Chr01.g00723.m1;Chr01.g00732.m1;Chr01.g00777.m1;Chr01.g00780.m1;Chr01.g00838.m1…
3	GO:0097159	organic_cyclic_compound_binding	8031	620	< 1e-30	Chr01.g00078.m1;Chr01.g00098.m1;Chr01.g00137.m1;Chr01.g00143.m1;Chr01.g00147.m1;Chr01.g00153.m1;Chr01.g00159.m1;Chr01.g00199.m1;Chr01.g00270.m1;Chr01.g00278.m1;Chr01.g00347.m1;Chr01.g00348.m1;Chr01.g00350.m1;Chr01.g00361.m1;Chr01.g00420.m1;Chr01.g00450.m1;Chr01.g00480.m1;Chr01.g00492.m1;Chr01.g00518.m1;Chr01.g00521.m1;Chr01.g00723.m1;Chr01.g00732.m1;Chr01.g00777.m1;Chr01.g00780.m1;Chr01.g00838.m1…
4	GO:0003964	RNA-directed_DNA_polymerase_activity	577	130	< 1e-30	Chr01.g00078.m1;Chr01.g00350.m1;Chr01.g00723.m1;Chr01.g00977.m1;Chr01.g00978.m1;Chr01.g01093.m1;Chr01.g01499.m1;Chr01.g01601.m1;Chr01.g01714.m1;Chr01.g01839.m1;Chr01.g02276.m1;Chr01.g02354.m1;Chr01.g02415.m1;Chr01.g02788.m1;Chr01.g02918.m1;Chr01.g03017.m1;Chr01.g03102.m1;Chr02.g04608.m1;Chr02.g04994.m1;Chr02.g06187.m1;Chr02.g06444.m1;Chr02.g06803.m1;Chr02.g07054.m1;Chr02.g07076.m1;Chr02.g07200.m1…
5	GO:0034061	DNA_polymerase_activity	608	130	< 1e-30	Chr01.g00078.m1;Chr01.g00350.m1;Chr01.g00723.m1;Chr01.g00977.m1;Chr01.g00978.m1;Chr01.g01093.m1;Chr01.g01499.m1;Chr01.g01601.m1;Chr01.g01714.m1;Chr01.g01839.m1;Chr01.g02276.m1;Chr01.g02354.m1;Chr01.g02415.m1;Chr01.g02788.m1;Chr01.g02918.m1;Chr01.g03017.m1;Chr01.g03102.m1;Chr02.g04608.m1;Chr02.g04994.m1;Chr02.g06187.m1;Chr02.g06444.m1;Chr02.g06803.m1;Chr02.g07054.m1;Chr02.g07076.m1;Chr02.g07200.m1…
6	GO:0005488	binding	12207	775	< 1e-30	Chr01.g00078.m1;Chr01.g00098.m1;Chr01.g00137.m1;Chr01.g00143.m1;Chr01.g00147.m1;Chr01.g00153.m1;Chr01.g00159.m1;Chr01.g00199.m1;Chr01.g00258.m1;Chr01.g00259.m1;Chr01.g00261.m1;Chr01.g00263.m1;Chr01.g00265.m1;Chr01.g00270.m1;Chr01.g00278.m1;Chr01.g00340.m1;Chr01.g00347.m1;Chr01.g00348.m1;Chr01.g00350.m1;Chr01.g00361.m1;Chr01.g00420.m1;Chr01.g00450.m1;Chr01.g00480.m1;Chr01.g00492.m1;Chr01.g00518.m1…
7	GO:0016779	nucleotidyltransferase_activity	764	130	< 1e-30	Chr01.g00078.m1;Chr01.g00350.m1;Chr01.g00723.m1;Chr01.g00977.m1;Chr01.g00978.m1;Chr01.g01093.m1;Chr01.g01499.m1;Chr01.g01601.m1;Chr01.g01714.m1;Chr01.g01839.m1;Chr01.g02276.m1;Chr01.g02354.m1;Chr01.g02415.m1;Chr01.g02788.m1;Chr01.g02918.m1;Chr01.g03017.m1;Chr01.g03102.m1;Chr02.g04608.m1;Chr02.g04994.m1;Chr02.g06187.m1;Chr02.g06444.m1;Chr02.g06803.m1;Chr02.g07054.m1;Chr02.g07076.m1;Chr02.g07200.m1…
8	GO:0003682	chromatin_binding	121	38	5.6e-21	Chr01.g00350.m1;Chr01.g01093.m1;Chr01.g01601.m1;Chr01.g01714.m1;Chr01.g01839.m1;Chr01.g02276.m1;Chr01.g02354.m1;Chr02.g04858.m1;Chr02.g04994.m1;Chr02.g06187.m1;Chr02.g07054.m1;Chr02.g07200.m1;Chr03.g09722.m1;Chr03.g10246.m1;Chr03.g10811.m1;Chr03.g11647.m1;Chr04.g14627.m1;Chr04.g16057.m1;Chr04.g16066.m1;Chr04.g16130.m1;Chr04.g16207.m1;Chr04.g16693.m1;Chr05.g19959.m1;Chr05.g21421.m1;Chr06.g21716.m1…
9	GO:0003677	DNA_binding	2448	220	9.9e-21	Chr01.g00098.m1;Chr01.g00350.m1;Chr01.g00732.m1;Chr01.g00944.m1;Chr01.g00947.m1;Chr01.g00977.m1;Chr01.g00978.m1;Chr01.g01093.m1;Chr01.g01174.m1;Chr01.g01488.m1;Chr01.g01499.m1;Chr01.g01521.m1;Chr01.g01601.m1;Chr01.g01610.m1;Chr01.g01714.m1;Chr01.g01839.m1;Chr01.g01886.m1;Chr01.g01953.m1;Chr01.g02241.m1;Chr01.g02276.m1;Chr01.g02306.m1;Chr01.g02346.m1;Chr01.g02354.m1;Chr01.g02415.m1;Chr01.g02432.m1…
10	GO:0003723	RNA_binding	1297	139	3.4e-19	Chr01.g00078.m1;Chr01.g00350.m1;Chr01.g00723.m1;Chr01.g00977.m1;Chr01.g00978.m1;Chr01.g01093.m1;Chr01.g01499.m1;Chr01.g01601.m1;Chr01.g01714.m1;Chr01.g01839.m1;Chr01.g02276.m1;Chr01.g02354.m1;Chr01.g02415.m1;Chr01.g02788.m1;Chr01.g02918.m1;Chr01.g03017.m1;Chr01.g03102.m1;Chr01.g03927.m1;Chr02.g04608.m1;Chr02.g04994.m1;Chr02.g06187.m1;Chr02.g06444.m1;Chr02.g06803.m1;Chr02.g07054.m1;Chr02.g07076.m1…
11	GO:0000977	RNA_polymerase_II_regulatory_region_sequence-specific_DNA_binding	91	30	1.6e-17	Chr01.g01886.m1;Chr01.g02241.m1;Chr01.g02306.m1;Chr01.g02346.m1;Chr01.g02774.m1;Chr01.g03327.m1;Chr02.g07005.m1;Chr03.g11510.m1;Chr04.g15136.m1;Chr04.g16183.m1;Chr04.g16924.m1;Chr04.g17401.m1;Chr05.g18337.m1;Chr05.g19758.m1;Chr05.g20258.m1;Chr05.g20447.m1;Chr05.g20742.m1;Chr05.g20836.m1;Chr06.g23386.m1;Chr06.g23387.m1;Chr06.g23436.m1;Chr06.g23760.m1;Chr07.g25273.m1;Chr08.g28681.m1;Chr08.g29260.m1…
12	GO:0001012	RNA_polymerase_II_regulatory_region_DNA_binding	91	30	1.6e-17	Chr01.g01886.m1;Chr01.g02241.m1;Chr01.g02306.m1;Chr01.g02346.m1;Chr01.g02774.m1;Chr01.g03327.m1;Chr02.g07005.m1;Chr03.g11510.m1;Chr04.g15136.m1;Chr04.g16183.m1;Chr04.g16924.m1;Chr04.g17401.m1;Chr05.g18337.m1;Chr05.g19758.m1;Chr05.g20258.m1;Chr05.g20447.m1;Chr05.g20742.m1;Chr05.g20836.m1;Chr06.g23386.m1;Chr06.g23387.m1;Chr06.g23436.m1;Chr06.g23760.m1;Chr07.g25273.m1;Chr08.g28681.m1;Chr08.g29260.m1…
13	GO:0004190	aspartic-type_endopeptidase_activity	526	74	1.4e-16	Chr01.g00347.m1;Chr01.g00350.m1;Chr01.g01093.m1;Chr01.g01601.m1;Chr01.g01714.m1;Chr01.g01839.m1;Chr01.g02276.m1;Chr01.g02415.m1;Chr01.g02788.m1;Chr01.g03017.m1;Chr01.g03102.m1;Chr02.g04994.m1;Chr02.g06187.m1;Chr02.g07054.m1;Chr02.g07200.m1;Chr02.g07335.m1;Chr02.g07918.m1;Chr03.g09722.m1;Chr03.g10246.m1;Chr03.g10772.m1;Chr03.g10811.m1;Chr03.g11522.m1;Chr03.g11647.m1;Chr04.g14627.m1;Chr04.g15436.m1…
14	GO:0070001	aspartic-type_peptidase_activity	526	74	1.4e-16	Chr01.g00347.m1;Chr01.g00350.m1;Chr01.g01093.m1;Chr01.g01601.m1;Chr01.g01714.m1;Chr01.g01839.m1;Chr01.g02276.m1;Chr01.g02415.m1;Chr01.g02788.m1;Chr01.g03017.m1;Chr01.g03102.m1;Chr02.g04994.m1;Chr02.g06187.m1;Chr02.g07054.m1;Chr02.g07200.m1;Chr02.g07335.m1;Chr02.g07918.m1;Chr03.g09722.m1;Chr03.g10246.m1;Chr03.g10772.m1;Chr03.g10811.m1;Chr03.g11522.m1;Chr03.g11647.m1;Chr04.g14627.m1;Chr04.g15436.m1…
15	GO:0044877	macromolecular_complex_binding	189	38	6.6e-14	Chr01.g00350.m1;Chr01.g01093.m1;Chr01.g01601.m1;Chr01.g01714.m1;Chr01.g01839.m1;Chr01.g02276.m1;Chr01.g02354.m1;Chr02.g04858.m1;Chr02.g04994.m1;Chr02.g06187.m1;Chr02.g07054.m1;Chr02.g07200.m1;Chr03.g09722.m1;Chr03.g10246.m1;Chr03.g10811.m1;Chr03.g11647.m1;Chr04.g14627.m1;Chr04.g16057.m1;Chr04.g16066.m1;Chr04.g16130.m1;Chr04.g16207.m1;Chr04.g16693.m1;Chr05.g19959.m1;Chr05.g21421.m1;Chr06.g21716.m1…
16	GO:0003678	DNA_helicase_activity	92	25	1.1e-12	Chr01.g00323.m1;Chr01.g00875.m1;Chr01.g01205.m1;Chr01.g03105.m1;Chr02.g04490.m1;Chr03.g09723.m1;Chr03.g12477.m1;Chr03.g13541.m1;Chr04.g16387.m1;Chr05.g18140.m1;Chr05.g18874.m1;Chr05.g18875.m1;Chr05.g19813.m1;Chr05.g20855.m1;Chr06.g22724.m1;Chr06.g23967.m1;Chr07.g25813.m1;Chr08.g28853.m1;Chr08.g28976.m1;Chr09.g31760.m1;Chr09.g33138.m1;Chr10.g33533.m1;Chr10.g33534.m1;Chr10.g33982.m1;Chr10.g35081.m1
17	GO:0000981	RNA_polymerase_II_transcription_factor_activity,_sequence-specific_DNA_binding	108	27	1.3e-12	Chr01.g00944.m1;Chr01.g00947.m1;Chr01.g01488.m1;Chr01.g01610.m1;Chr01.g03156.m1;Chr01.g03203.m1;Chr01.g03610.m1;Chr02.g07369.m1;Chr03.g10347.m1;Chr03.g10473.m1;Chr03.g12517.m1;Chr04.g16472.m1;Chr04.g17012.m1;Chr04.g17937.m1;Chr05.g20228.m1;Chr06.g22503.m1;Chr06.g22602.m1;Chr06.g22765.m1;Chr06.g23515.m1;Chr07.g26487.m1;Chr08.g30344.m1;Chr08.g30345.m1;Chr09.g30796.m1;Chr09.g32821.m1;Chr10.g33796.m1…
18	GO:0016772	transferase_activity,_transferring_phosphorus-containing_groups	2592	198	2.3e-11	Chr01.g00078.m1;Chr01.g00350.m1;Chr01.g00361.m1;Chr01.g00518.m1;Chr01.g00723.m1;Chr01.g00892.m1;Chr01.g00977.m1;Chr01.g00978.m1;Chr01.g01043.m1;Chr01.g01044.m1;Chr01.g01093.m1;Chr01.g01184.m1;Chr01.g01199.m1;Chr01.g01293.m1;Chr01.g01499.m1;Chr01.g01601.m1;Chr01.g01714.m1;Chr01.g01839.m1;Chr01.g02276.m1;Chr01.g02354.m1;Chr01.g02415.m1;Chr01.g02503.m1;Chr01.g02788.m1;Chr01.g02913.m1;Chr01.g02918.m1…
19	GO:0004386	helicase_activity	220	36	1.6e-10	Chr01.g00273.m1;Chr01.g00323.m1;Chr01.g00771.m1;Chr01.g00875.m1;Chr01.g01205.m1;Chr01.g03105.m1;Chr02.g04490.m1;Chr02.g06684.m1;Chr02.g07322.m1;Chr03.g09723.m1;Chr03.g09742.m1;Chr03.g12477.m1;Chr03.g13541.m1;Chr04.g16387.m1;Chr05.g18140.m1;Chr05.g18874.m1;Chr05.g18875.m1;Chr05.g19813.m1;Chr05.g20855.m1;Chr05.g21135.m1;Chr06.g22724.m1;Chr06.g23967.m1;Chr07.g25813.m1;Chr07.g26820.m1;Chr08.g28853.m1…
20	GO:0000976	transcription_regulatory_region_sequence-specific_DNA_binding	160	30	1.8e-10	Chr01.g01886.m1;Chr01.g02241.m1;Chr01.g02306.m1;Chr01.g02346.m1;Chr01.g02774.m1;Chr01.g03327.m1;Chr02.g07005.m1;Chr03.g11510.m1;Chr04.g15136.m1;Chr04.g16183.m1;Chr04.g16924.m1;Chr04.g17401.m1;Chr05.g18337.m1;Chr05.g19758.m1;Chr05.g20258.m1;Chr05.g20447.m1;Chr05.g20742.m1;Chr05.g20836.m1;Chr06.g23386.m1;Chr06.g23387.m1;Chr06.g23436.m1;Chr06.g23760.m1;Chr07.g25273.m1;Chr08.g28681.m1;Chr08.g29260.m1…
21	GO:0000975	regulatory_region_DNA_binding	162	30	2.5e-10	Chr01.g01886.m1;Chr01.g02241.m1;Chr01.g02306.m1;Chr01.g02346.m1;Chr01.g02774.m1;Chr01.g03327.m1;Chr02.g07005.m1;Chr03.g11510.m1;Chr04.g15136.m1;Chr04.g16183.m1;Chr04.g16924.m1;Chr04.g17401.m1;Chr05.g18337.m1;Chr05.g19758.m1;Chr05.g20258.m1;Chr05.g20447.m1;Chr05.g20742.m1;Chr05.g20836.m1;Chr06.g23386.m1;Chr06.g23387.m1;Chr06.g23436.m1;Chr06.g23760.m1;Chr07.g25273.m1;Chr08.g28681.m1;Chr08.g29260.m1…
22	GO:0001067	regulatory_region_nucleic_acid_binding	162	30	2.5e-10	Chr01.g01886.m1;Chr01.g02241.m1;Chr01.g02306.m1;Chr01.g02346.m1;Chr01.g02774.m1;Chr01.g03327.m1;Chr02.g07005.m1;Chr03.g11510.m1;Chr04.g15136.m1;Chr04.g16183.m1;Chr04.g16924.m1;Chr04.g17401.m1;Chr05.g18337.m1;Chr05.g19758.m1;Chr05.g20258.m1;Chr05.g20447.m1;Chr05.g20742.m1;Chr05.g20836.m1;Chr06.g23386.m1;Chr06.g23387.m1;Chr06.g23436.m1;Chr06.g23760.m1;Chr07.g25273.m1;Chr08.g28681.m1;Chr08.g29260.m1…
23	GO:0044212	transcription_regulatory_region_DNA_binding	162	30	2.5e-10	Chr01.g01886.m1;Chr01.g02241.m1;Chr01.g02306.m1;Chr01.g02346.m1;Chr01.g02774.m1;Chr01.g03327.m1;Chr02.g07005.m1;Chr03.g11510.m1;Chr04.g15136.m1;Chr04.g16183.m1;Chr04.g16924.m1;Chr04.g17401.m1;Chr05.g18337.m1;Chr05.g19758.m1;Chr05.g20258.m1;Chr05.g20447.m1;Chr05.g20742.m1;Chr05.g20836.m1;Chr06.g23386.m1;Chr06.g23387.m1;Chr06.g23436.m1;Chr06.g23760.m1;Chr07.g25273.m1;Chr08.g28681.m1;Chr08.g29260.m1…
24	GO:1990837	sequence-specific_double-stranded_DNA_binding	166	30	4.6e-10	Chr01.g01886.m1;Chr01.g02241.m1;Chr01.g02306.m1;Chr01.g02346.m1;Chr01.g02774.m1;Chr01.g03327.m1;Chr02.g07005.m1;Chr03.g11510.m1;Chr04.g15136.m1;Chr04.g16183.m1;Chr04.g16924.m1;Chr04.g17401.m1;Chr05.g18337.m1;Chr05.g19758.m1;Chr05.g20258.m1;Chr05.g20447.m1;Chr05.g20742.m1;Chr05.g20836.m1;Chr06.g23386.m1;Chr06.g23387.m1;Chr06.g23436.m1;Chr06.g23760.m1;Chr07.g25273.m1;Chr08.g28681.m1;Chr08.g29260.m1…
25	GO:0008233	peptidase_activity	1085	95	1.7e-08	Chr01.g00186.m1;Chr01.g00193.m1;Chr01.g00200.m1;Chr01.g00207.m1;Chr01.g00216.m1;Chr01.g00347.m1;Chr01.g00350.m1;Chr01.g00754.m1;Chr01.g00759.m1;Chr01.g00760.m1;Chr01.g00764.m1;Chr01.g00777.m1;Chr01.g00790.m1;Chr01.g00791.m1;Chr01.g00793.m1;Chr01.g00801.m1;Chr01.g00806.m1;Chr01.g00808.m1;Chr01.g01093.m1;Chr01.g01601.m1;Chr01.g01714.m1;Chr01.g01839.m1;Chr01.g02276.m1;Chr01.g02415.m1;Chr01.g02788.m1…
26	GO:0001071	nucleic_acid_binding_transcription_factor_activity	635	64	3e-08	Chr01.g00098.m1;Chr01.g00732.m1;Chr01.g00944.m1;Chr01.g00947.m1;Chr01.g01488.m1;Chr01.g01610.m1;Chr01.g01886.m1;Chr01.g02241.m1;Chr01.g02306.m1;Chr01.g02346.m1;Chr01.g02774.m1;Chr01.g03156.m1;Chr01.g03203.m1;Chr01.g03327.m1;Chr01.g03610.m1;Chr01.g03612.m1;Chr02.g07005.m1;Chr02.g07369.m1;Chr02.g09193.m1;Chr03.g10347.m1;Chr03.g10473.m1;Chr03.g11510.m1;Chr03.g12517.m1;Chr03.g12540.m1;Chr04.g15136.m1…
27	GO:0003700	transcription_factor_activity,_sequence-specific_DNA_binding	635	64	3e-08	Chr01.g00098.m1;Chr01.g00732.m1;Chr01.g00944.m1;Chr01.g00947.m1;Chr01.g01488.m1;Chr01.g01610.m1;Chr01.g01886.m1;Chr01.g02241.m1;Chr01.g02306.m1;Chr01.g02346.m1;Chr01.g02774.m1;Chr01.g03156.m1;Chr01.g03203.m1;Chr01.g03327.m1;Chr01.g03610.m1;Chr01.g03612.m1;Chr02.g07005.m1;Chr02.g07369.m1;Chr02.g09193.m1;Chr03.g10347.m1;Chr03.g10473.m1;Chr03.g11510.m1;Chr03.g12517.m1;Chr03.g12540.m1;Chr04.g15136.m1…
28	GO:0070011	peptidase_activity,_acting_on_L-amino_acid_peptides	1008	89	3.5e-08	Chr01.g00347.m1;Chr01.g00350.m1;Chr01.g00754.m1;Chr01.g00759.m1;Chr01.g00760.m1;Chr01.g00764.m1;Chr01.g00777.m1;Chr01.g00790.m1;Chr01.g00791.m1;Chr01.g00793.m1;Chr01.g00801.m1;Chr01.g00806.m1;Chr01.g00808.m1;Chr01.g01093.m1;Chr01.g01601.m1;Chr01.g01714.m1;Chr01.g01839.m1;Chr01.g02276.m1;Chr01.g02415.m1;Chr01.g02788.m1;Chr01.g03017.m1;Chr01.g03102.m1;Chr01.g03879.m1;Chr02.g04431.m1;Chr02.g04994.m1…
29	GO:0004175	endopeptidase_activity	803	74	9.9e-08	Chr01.g00347.m1;Chr01.g00350.m1;Chr01.g01093.m1;Chr01.g01601.m1;Chr01.g01714.m1;Chr01.g01839.m1;Chr01.g02276.m1;Chr01.g02415.m1;Chr01.g02788.m1;Chr01.g03017.m1;Chr01.g03102.m1;Chr02.g04994.m1;Chr02.g06187.m1;Chr02.g07054.m1;Chr02.g07200.m1;Chr02.g07335.m1;Chr02.g07918.m1;Chr03.g09722.m1;Chr03.g10246.m1;Chr03.g10772.m1;Chr03.g10811.m1;Chr03.g11522.m1;Chr03.g11647.m1;Chr04.g14627.m1;Chr04.g15436.m1…
30	GO:0003690	double-stranded_DNA_binding	244	30	3.2e-06	Chr01.g01886.m1;Chr01.g02241.m1;Chr01.g02306.m1;Chr01.g02346.m1;Chr01.g02774.m1;Chr01.g03327.m1;Chr02.g07005.m1;Chr03.g11510.m1;Chr04.g15136.m1;Chr04.g16183.m1;Chr04.g16924.m1;Chr04.g17401.m1;Chr05.g18337.m1;Chr05.g19758.m1;Chr05.g20258.m1;Chr05.g20447.m1;Chr05.g20742.m1;Chr05.g20836.m1;Chr06.g23386.m1;Chr06.g23387.m1;Chr06.g23436.m1;Chr06.g23760.m1;Chr07.g25273.m1;Chr08.g28681.m1;Chr08.g29260.m1…
31	GO:0004523	RNA-DNA_hybrid_ribonuclease_activity	139	20	1.4e-05	Chr01.g00977.m1;Chr01.g00978.m1;Chr02.g06803.m1;Chr02.g07076.m1;Chr03.g10789.m1;Chr03.g10880.m1;Chr03.g12369.m1;Chr03.g12370.m1;Chr05.g19550.m1;Chr05.g19976.m1;Chr07.g25316.m1;Chr07.g25487.m1;Chr08.g29361.m1;Chr08.g30162.m1;Chr08.g30536.m1;Chr09.g32497.m1;Chr09.g32635.m1;scaffold11.g36386.m1;scaffold11.g36387.m1;scaffold11.g36389.m1
32	GO:0046983	protein_dimerization_activity	440	40	0.00012	Chr01.g01242.m1;Chr01.g01610.m1;Chr01.g01811.m1;Chr01.g01812.m1;Chr01.g02306.m1;Chr01.g03156.m1;Chr01.g03203.m1;Chr01.g03610.m1;Chr03.g09828.m1;Chr03.g09829.m1;Chr03.g09830.m1;Chr03.g09831.m1;Chr03.g10347.m1;Chr03.g10473.m1;Chr03.g12517.m1;Chr04.g16099.m1;Chr04.g16472.m1;Chr04.g17012.m1;Chr04.g17937.m1;Chr05.g18337.m1;Chr05.g20228.m1;Chr05.g20284.m1;Chr06.g22503.m1;Chr06.g22602.m1;Chr06.g22765.m1…
33	GO:0016891	endoribonuclease_activity,_producing_5'-phosphomonoesters	177	20	0.00042	Chr01.g00977.m1;Chr01.g00978.m1;Chr02.g06803.m1;Chr02.g07076.m1;Chr03.g10789.m1;Chr03.g10880.m1;Chr03.g12369.m1;Chr03.g12370.m1;Chr05.g19550.m1;Chr05.g19976.m1;Chr07.g25316.m1;Chr07.g25487.m1;Chr08.g29361.m1;Chr08.g30162.m1;Chr08.g30536.m1;Chr09.g32497.m1;Chr09.g32635.m1;scaffold11.g36386.m1;scaffold11.g36387.m1;scaffold11.g36389.m1
34	GO:0004180	carboxypeptidase_activity	70	11	0.00055	Chr01.g00754.m1;Chr01.g00759.m1;Chr01.g00760.m1;Chr01.g00764.m1;Chr01.g00777.m1;Chr01.g00790.m1;Chr01.g00791.m1;Chr01.g00793.m1;Chr01.g00801.m1;Chr01.g00806.m1;Chr01.g00808.m1
35	GO:0016893	endonuclease_activity,_active_with_either_ribo-_or_deoxyribonucleic_acids_and_pr...	183	20	0.00064	Chr01.g00977.m1;Chr01.g00978.m1;Chr02.g06803.m1;Chr02.g07076.m1;Chr03.g10789.m1;Chr03.g10880.m1;Chr03.g12369.m1;Chr03.g12370.m1;Chr05.g19550.m1;Chr05.g19976.m1;Chr07.g25316.m1;Chr07.g25487.m1;Chr08.g29361.m1;Chr08.g30162.m1;Chr08.g30536.m1;Chr09.g32497.m1;Chr09.g32635.m1;scaffold11.g36386.m1;scaffold11.g36387.m1;scaffold11.g36389.m1
36	GO:0004521	endoribonuclease_activity	185	20	0.00074	Chr01.g00977.m1;Chr01.g00978.m1;Chr02.g06803.m1;Chr02.g07076.m1;Chr03.g10789.m1;Chr03.g10880.m1;Chr03.g12369.m1;Chr03.g12370.m1;Chr05.g19550.m1;Chr05.g19976.m1;Chr07.g25316.m1;Chr07.g25487.m1;Chr08.g29361.m1;Chr08.g30162.m1;Chr08.g30536.m1;Chr09.g32497.m1;Chr09.g32635.m1;scaffold11.g36386.m1;scaffold11.g36387.m1;scaffold11.g36389.m1
37	GO:0004185	serine-type_carboxypeptidase_activity	62	10	0.00078	Chr01.g00754.m1;Chr01.g00759.m1;Chr01.g00764.m1;Chr01.g00777.m1;Chr01.g00790.m1;Chr01.g00791.m1;Chr01.g00793.m1;Chr01.g00801.m1;Chr01.g00806.m1;Chr01.g00808.m1
38	GO:0004803	transposase_activity	10	4	0.00094	Chr03.g12553.m1;Chr04.g15692.m1;Chr04.g16172.m1;scaffold2.g04042.m1
39	GO:0070008	serine-type_exopeptidase_activity	67	10	0.00145	Chr01.g00754.m1;Chr01.g00759.m1;Chr01.g00764.m1;Chr01.g00777.m1;Chr01.g00790.m1;Chr01.g00791.m1;Chr01.g00793.m1;Chr01.g00801.m1;Chr01.g00806.m1;Chr01.g00808.m1
40	GO:0043565	sequence-specific_DNA_binding	458	37	0.00192	Chr01.g00098.m1;Chr01.g00732.m1;Chr01.g01886.m1;Chr01.g02241.m1;Chr01.g02306.m1;Chr01.g02346.m1;Chr01.g02774.m1;Chr01.g03327.m1;Chr01.g03612.m1;Chr02.g07005.m1;Chr02.g09193.m1;Chr03.g11510.m1;Chr03.g12540.m1;Chr04.g15136.m1;Chr04.g16183.m1;Chr04.g16924.m1;Chr04.g17401.m1;Chr05.g18337.m1;Chr05.g19758.m1;Chr05.g20258.m1;Chr05.g20447.m1;Chr05.g20742.m1;Chr05.g20836.m1;Chr06.g23386.m1;Chr06.g23387.m1…
41	GO:0004540	ribonuclease_activity	207	20	0.00287	Chr01.g00977.m1;Chr01.g00978.m1;Chr02.g06803.m1;Chr02.g07076.m1;Chr03.g10789.m1;Chr03.g10880.m1;Chr03.g12369.m1;Chr03.g12370.m1;Chr05.g19550.m1;Chr05.g19976.m1;Chr07.g25316.m1;Chr07.g25487.m1;Chr08.g29361.m1;Chr08.g30162.m1;Chr08.g30536.m1;Chr09.g32497.m1;Chr09.g32635.m1;scaffold11.g36386.m1;scaffold11.g36387.m1;scaffold11.g36389.m1
42	GO:0009055	electron_carrier_activity	215	20	0.00441	Chr01.g00159.m1;Chr01.g00420.m1;Chr01.g01302.m1;Chr01.g01479.m1;Chr01.g02682.m1;Chr01.g03407.m1;Chr01.g03518.m1;Chr01.g03807.m1;Chr02.g04385.m1;Chr03.g10967.m1;Chr03.g11084.m1;Chr03.g11323.m1;Chr04.g13961.m1;Chr04.g14015.m1;Chr07.g26064.m1;Chr08.g30023.m1;Chr09.g33277.m1;Chr10.g33817.m1;Chr10.g34802.m1;Chr10.g35214.m1
43	GO:0003735	structural_constituent_of_ribosome	412	32	0.00667	Chr01.g00450.m1;Chr01.g00480.m1;Chr01.g03174.m1;Chr01.g03927.m1;Chr02.g06884.m1;Chr03.g09614.m1;Chr03.g10325.m1;Chr03.g10338.m1;Chr03.g10792.m1;Chr03.g11552.m1;Chr04.g14025.m1;Chr04.g14731.m1;Chr04.g17696.m1;Chr05.g19042.m1;Chr06.g22188.m1;Chr07.g25142.m1;Chr08.g28273.m1;Chr08.g30043.m1;Chr09.g31427.m1;Chr09.g33139.m1;Chr10.g33780.m1;Chr10.g34103.m1;Chr10.g34344.m1;Chr10.g35744.m1;scaffold16.g364…
44	GO:0008238	exopeptidase_activity	101	11	0.01024	Chr01.g00754.m1;Chr01.g00759.m1;Chr01.g00760.m1;Chr01.g00764.m1;Chr01.g00777.m1;Chr01.g00790.m1;Chr01.g00791.m1;Chr01.g00793.m1;Chr01.g00801.m1;Chr01.g00806.m1;Chr01.g00808.m1
45	GO:0043531	ADP_binding	158	15	0.01057	Chr01.g00137.m1;Chr01.g00143.m1;Chr01.g00147.m1;Chr01.g00838.m1;Chr01.g01359.m1;Chr01.g01417.m1;Chr01.g01695.m1;Chr01.g02858.m1;Chr03.g10189.m1;Chr06.g23812.m1;Chr06.g24653.m1;Chr07.g25903.m1;Chr07.g27132.m1;Chr09.g31434.m1;Chr09.g31435.m1
46	GO:0004519	endonuclease_activity	239	20	0.01356	Chr01.g00977.m1;Chr01.g00978.m1;Chr02.g06803.m1;Chr02.g07076.m1;Chr03.g10789.m1;Chr03.g10880.m1;Chr03.g12369.m1;Chr03.g12370.m1;Chr05.g19550.m1;Chr05.g19976.m1;Chr07.g25316.m1;Chr07.g25487.m1;Chr08.g29361.m1;Chr08.g30162.m1;Chr08.g30536.m1;Chr09.g32497.m1;Chr09.g32635.m1;scaffold11.g36386.m1;scaffold11.g36387.m1;scaffold11.g36389.m1
47	GO:0019843	rRNA_binding	91	9	0.03345	Chr01.g03927.m1;Chr08.g28273.m1;scaffold16.g36466.m1;scaffold17.g36469.m1;scaffold18.g36473.m1;scaffold21.g36478.m1;scaffold24.g36487.m1;scaffold30.g36497.m1;scaffold33.g36501.m1
48	GO:0005198	structural_molecule_activity	485	32	0.05222	Chr01.g00450.m1;Chr01.g00480.m1;Chr01.g03174.m1;Chr01.g03927.m1;Chr02.g06884.m1;Chr03.g09614.m1;Chr03.g10325.m1;Chr03.g10338.m1;Chr03.g10792.m1;Chr03.g11552.m1;Chr04.g14025.m1;Chr04.g14731.m1;Chr04.g17696.m1;Chr05.g19042.m1;Chr06.g22188.m1;Chr07.g25142.m1;Chr08.g28273.m1;Chr08.g30043.m1;Chr09.g31427.m1;Chr09.g33139.m1;Chr10.g33780.m1;Chr10.g34103.m1;Chr10.g34344.m1;Chr10.g35744.m1;scaffold16.g364…
49	GO:0008171	O-methyltransferase_activity	60	6	0.07169	Chr01.g01811.m1;Chr01.g01812.m1;Chr03.g09828.m1;Chr03.g09829.m1;Chr03.g09830.m1;Chr03.g09831.m1
50	GO:0004364	glutathione_transferase_activity	97	8	0.10148	Chr01.g02557.m1;Chr03.g09350.m1;Chr05.g18367.m1;Chr05.g21519.m1;Chr05.g21522.m1;Chr06.g22702.m1;Chr07.g24871.m1;Chr07.g25116.m1
51	GO:0004497	monooxygenase_activity	425	26	0.14058	Chr01.g03041.m1;Chr01.g03220.m1;Chr01.g03234.m1;Chr02.g05738.m1;Chr02.g09084.m1;Chr03.g09747.m1;Chr03.g09748.m1;Chr03.g10261.m1;Chr03.g10262.m1;Chr03.g10265.m1;Chr03.g10342.m1;Chr03.g10513.m1;Chr06.g24073.m1;Chr06.g24074.m1;Chr06.g24084.m1;Chr06.g24085.m1;Chr06.g24086.m1;Chr07.g24948.m1;Chr07.g24954.m1;Chr08.g29866.m1;Chr08.g29867.m1;Chr08.g29868.m1;Chr08.g29870.m1;Chr09.g31381.m1;Chr09.g31382.m1…
52	GO:0003904	deoxyribodipyrimidine_photo-lyase_activity	4	1	0.18149	Chr02.g07200.m1
53	GO:0051721	protein_phosphatase_2A_binding	4	1	0.18149	Chr01.g03554.m1
54	GO:0019902	phosphatase_binding	5	1	0.22147	Chr01.g03554.m1
55	GO:0019903	protein_phosphatase_binding	5	1	0.22147	Chr01.g03554.m1
56	GO:0003913	DNA_photolyase_activity	6	1	0.2595	Chr02.g07200.m1
57	GO:0042802	identical_protein_binding	106	7	0.26042	Chr01.g00258.m1;Chr01.g00259.m1;Chr01.g00261.m1;Chr01.g00263.m1;Chr01.g00265.m1;Chr01.g01804.m1;Chr03.g12485.m1
58	GO:0004518	nuclease_activity	350	20	0.26553	Chr01.g00977.m1;Chr01.g00978.m1;Chr02.g06803.m1;Chr02.g07076.m1;Chr03.g10789.m1;Chr03.g10880.m1;Chr03.g12369.m1;Chr03.g12370.m1;Chr05.g19550.m1;Chr05.g19976.m1;Chr07.g25316.m1;Chr07.g25487.m1;Chr08.g29361.m1;Chr08.g30162.m1;Chr08.g30536.m1;Chr09.g32497.m1;Chr09.g32635.m1;scaffold11.g36386.m1;scaffold11.g36387.m1;scaffold11.g36389.m1
59	GO:0005351	sugar:proton_symporter_activity	89	6	0.26791	Chr02.g06803.m1;Chr03.g10789.m1;Chr03.g10880.m1;Chr05.g19976.m1;Chr07.g25316.m1;Chr09.g32497.m1
60	GO:0005402	cation:sugar_symporter_activity	89	6	0.26791	Chr02.g06803.m1;Chr03.g10789.m1;Chr03.g10880.m1;Chr05.g19976.m1;Chr07.g25316.m1;Chr09.g32497.m1
61	GO:0017111	nucleoside-triphosphatase_activity	740	40	0.27367	Chr01.g00273.m1;Chr01.g00323.m1;Chr01.g00771.m1;Chr01.g00875.m1;Chr01.g01205.m1;Chr01.g03105.m1;Chr02.g04490.m1;Chr02.g04624.m1;Chr02.g06684.m1;Chr02.g07322.m1;Chr03.g09723.m1;Chr03.g09742.m1;Chr03.g12477.m1;Chr03.g13541.m1;Chr04.g16387.m1;Chr05.g18140.m1;Chr05.g18874.m1;Chr05.g18875.m1;Chr05.g19761.m1;Chr05.g19813.m1;Chr05.g20855.m1;Chr05.g21135.m1;Chr06.g22724.m1;Chr06.g23967.m1;Chr07.g25813.m1…
62	GO:0015295	solute:proton_symporter_activity	90	6	0.27632	Chr02.g06803.m1;Chr03.g10789.m1;Chr03.g10880.m1;Chr05.g19976.m1;Chr07.g25316.m1;Chr09.g32497.m1
63	GO:0016740	transferase_activity	4832	243	0.30342	Chr01.g00078.m1;Chr01.g00258.m1;Chr01.g00259.m1;Chr01.g00261.m1;Chr01.g00263.m1;Chr01.g00265.m1;Chr01.g00350.m1;Chr01.g00361.m1;Chr01.g00518.m1;Chr01.g00723.m1;Chr01.g00892.m1;Chr01.g00977.m1;Chr01.g00978.m1;Chr01.g01043.m1;Chr01.g01044.m1;Chr01.g01093.m1;Chr01.g01184.m1;Chr01.g01199.m1;Chr01.g01293.m1;Chr01.g01499.m1;Chr01.g01601.m1;Chr01.g01714.m1;Chr01.g01804.m1;Chr01.g01811.m1;Chr01.g01812.m1…
64	GO:0015294	solute:cation_symporter_activity	94	6	0.31051	Chr02.g06803.m1;Chr03.g10789.m1;Chr03.g10880.m1;Chr05.g19976.m1;Chr07.g25316.m1;Chr09.g32497.m1
65	GO:0060090	binding,_bridging	8	1	0.33008	Chr02.g07527.m1
66	GO:0016462	pyrophosphatase_activity	769	40	0.36168	Chr01.g00273.m1;Chr01.g00323.m1;Chr01.g00771.m1;Chr01.g00875.m1;Chr01.g01205.m1;Chr01.g03105.m1;Chr02.g04490.m1;Chr02.g04624.m1;Chr02.g06684.m1;Chr02.g07322.m1;Chr03.g09723.m1;Chr03.g09742.m1;Chr03.g12477.m1;Chr03.g13541.m1;Chr04.g16387.m1;Chr05.g18140.m1;Chr05.g18874.m1;Chr05.g18875.m1;Chr05.g19761.m1;Chr05.g19813.m1;Chr05.g20855.m1;Chr05.g21135.m1;Chr06.g22724.m1;Chr06.g23967.m1;Chr07.g25813.m1…
67	GO:0016705	oxidoreductase_activity,_acting_on_paired_donors,_with_incorporation_or_reductio...	454	24	0.3737	Chr01.g03041.m1;Chr02.g05738.m1;Chr02.g09084.m1;Chr03.g09747.m1;Chr03.g09748.m1;Chr03.g10261.m1;Chr03.g10262.m1;Chr03.g10265.m1;Chr03.g10342.m1;Chr03.g10513.m1;Chr06.g24073.m1;Chr06.g24074.m1;Chr06.g24084.m1;Chr06.g24085.m1;Chr06.g24086.m1;Chr07.g24948.m1;Chr07.g24954.m1;Chr08.g29866.m1;Chr08.g29867.m1;Chr08.g29868.m1;Chr08.g29870.m1;Chr09.g31381.m1;Chr09.g31382.m1;Chr09.g32261.m1
68	GO:0036459	thiol-dependent_ubiquitinyl_hydrolase_activity	46	3	0.39135	Chr01.g03879.m1;Chr02.g04431.m1;Chr06.g23616.m1
69	GO:0101005	ubiquitinyl_hydrolase_activity	46	3	0.39135	Chr01.g03879.m1;Chr02.g04431.m1;Chr06.g23616.m1
70	GO:0016818	hydrolase_activity,_acting_on_acid_anhydrides,_in_phosphorus-containing_anhydrid...	780	40	0.39681	Chr01.g00273.m1;Chr01.g00323.m1;Chr01.g00771.m1;Chr01.g00875.m1;Chr01.g01205.m1;Chr01.g03105.m1;Chr02.g04490.m1;Chr02.g04624.m1;Chr02.g06684.m1;Chr02.g07322.m1;Chr03.g09723.m1;Chr03.g09742.m1;Chr03.g12477.m1;Chr03.g13541.m1;Chr04.g16387.m1;Chr05.g18140.m1;Chr05.g18874.m1;Chr05.g18875.m1;Chr05.g19761.m1;Chr05.g19813.m1;Chr05.g20855.m1;Chr05.g21135.m1;Chr06.g22724.m1;Chr06.g23967.m1;Chr07.g25813.m1…
71	GO:0016709	oxidoreductase_activity,_acting_on_paired_donors,_with_incorporation_or_reductio...	243	13	0.40817	Chr02.g05738.m1;Chr03.g09747.m1;Chr03.g09748.m1;Chr03.g10261.m1;Chr03.g10262.m1;Chr03.g10265.m1;Chr03.g10342.m1;Chr03.g10513.m1;Chr08.g29866.m1;Chr08.g29867.m1;Chr08.g29870.m1;Chr09.g31381.m1;Chr09.g31382.m1
72	GO:0005506	iron_ion_binding	445	23	0.41983	Chr01.g03041.m1;Chr02.g05697.m1;Chr02.g05698.m1;Chr02.g05701.m1;Chr02.g05705.m1;Chr02.g05707.m1;Chr02.g05738.m1;Chr02.g09084.m1;Chr03.g09747.m1;Chr03.g09748.m1;Chr03.g10262.m1;Chr03.g10265.m1;Chr03.g10342.m1;Chr03.g10513.m1;Chr06.g24073.m1;Chr06.g24074.m1;Chr06.g24084.m1;Chr06.g24085.m1;Chr06.g24086.m1;Chr08.g29867.m1;Chr08.g29868.m1;Chr09.g31382.m1;Chr09.g32261.m1
73	GO:0016817	hydrolase_activity,_acting_on_acid_anhydrides	788	40	0.42271	Chr01.g00273.m1;Chr01.g00323.m1;Chr01.g00771.m1;Chr01.g00875.m1;Chr01.g01205.m1;Chr01.g03105.m1;Chr02.g04490.m1;Chr02.g04624.m1;Chr02.g06684.m1;Chr02.g07322.m1;Chr03.g09723.m1;Chr03.g09742.m1;Chr03.g12477.m1;Chr03.g13541.m1;Chr04.g16387.m1;Chr05.g18140.m1;Chr05.g18874.m1;Chr05.g18875.m1;Chr05.g19761.m1;Chr05.g19813.m1;Chr05.g20855.m1;Chr05.g21135.m1;Chr06.g22724.m1;Chr06.g23967.m1;Chr07.g25813.m1…
74	GO:0015293	symporter_activity	112	6	0.46803	Chr02.g06803.m1;Chr03.g10789.m1;Chr03.g10880.m1;Chr05.g19976.m1;Chr07.g25316.m1;Chr09.g32497.m1
75	GO:0008270	zinc_ion_binding	1605	79	0.48797	Chr01.g00278.m1;Chr01.g00340.m1;Chr01.g00347.m1;Chr01.g00450.m1;Chr01.g00480.m1;Chr01.g01370.m1;Chr01.g02358.m1;Chr01.g03111.m1;Chr01.g03174.m1;Chr01.g03277.m1;Chr01.g03594.m1;Chr02.g06884.m1;Chr02.g07918.m1;Chr02.g09201.m1;Chr03.g09614.m1;Chr03.g09905.m1;Chr03.g10112.m1;Chr03.g10325.m1;Chr03.g10338.m1;Chr03.g10792.m1;Chr03.g10871.m1;Chr03.g11552.m1;Chr03.g12553.m1;Chr04.g14025.m1;Chr04.g14493.m1…
76	GO:0051119	sugar_transmembrane_transporter_activity	115	6	0.49372	Chr02.g06803.m1;Chr03.g10789.m1;Chr03.g10880.m1;Chr05.g19976.m1;Chr07.g25316.m1;Chr09.g32497.m1
77	GO:0016765	transferase_activity,_transferring_alkyl_or_aryl_(other_than_methyl)_groups	167	8	0.57314	Chr01.g02557.m1;Chr03.g09350.m1;Chr05.g18367.m1;Chr05.g21519.m1;Chr05.g21522.m1;Chr06.g22702.m1;Chr07.g24871.m1;Chr07.g25116.m1
78	GO:0019783	ubiquitin-like_protein-specific_protease_activity	61	3	0.57793	Chr01.g03879.m1;Chr02.g04431.m1;Chr06.g23616.m1
79	GO:0030246	carbohydrate_binding	279	13	0.60912	Chr01.g03854.m1;Chr02.g05972.m1;Chr03.g09614.m1;Chr03.g10325.m1;Chr03.g10792.m1;Chr05.g19042.m1;Chr08.g28816.m1;Chr08.g29400.m1;Chr08.g29405.m1;Chr08.g29715.m1;Chr10.g34103.m1;Chr10.g34344.m1;Chr10.g34855.m1
80	GO:0004674	protein_serine/threonine_kinase_activity	941	44	0.64158	Chr01.g00518.m1;Chr01.g01044.m1;Chr01.g01184.m1;Chr01.g01199.m1;Chr01.g03348.m1;Chr01.g03803.m1;Chr01.g03854.m1;Chr02.g05972.m1;Chr03.g09859.m1;Chr03.g12875.m1;Chr04.g17451.m1;Chr05.g21184.m1;Chr05.g21185.m1;Chr05.g21187.m1;Chr05.g21188.m1;Chr05.g21189.m1;Chr06.g21966.m1;Chr06.g21969.m1;Chr06.g22554.m1;Chr06.g22643.m1;Chr06.g22644.m1;Chr06.g23911.m1;Chr06.g23912.m1;Chr06.g24482.m1;Chr07.g25011.m1…
81	GO:0008236	serine-type_peptidase_activity	229	10	0.68617	Chr01.g00754.m1;Chr01.g00759.m1;Chr01.g00764.m1;Chr01.g00777.m1;Chr01.g00790.m1;Chr01.g00791.m1;Chr01.g00793.m1;Chr01.g00801.m1;Chr01.g00806.m1;Chr01.g00808.m1
82	GO:0017171	serine_hydrolase_activity	229	10	0.68617	Chr01.g00754.m1;Chr01.g00759.m1;Chr01.g00764.m1;Chr01.g00777.m1;Chr01.g00790.m1;Chr01.g00791.m1;Chr01.g00793.m1;Chr01.g00801.m1;Chr01.g00806.m1;Chr01.g00808.m1
83	GO:0004672	protein_kinase_activity	1368	62	0.75276	Chr01.g00361.m1;Chr01.g00518.m1;Chr01.g00892.m1;Chr01.g01043.m1;Chr01.g01044.m1;Chr01.g01184.m1;Chr01.g01199.m1;Chr01.g01293.m1;Chr01.g02913.m1;Chr01.g03157.m1;Chr01.g03163.m1;Chr01.g03164.m1;Chr01.g03348.m1;Chr01.g03803.m1;Chr01.g03853.m1;Chr01.g03854.m1;Chr01.g03856.m1;Chr02.g05972.m1;Chr03.g09859.m1;Chr03.g12875.m1;Chr04.g13839.m1;Chr04.g17451.m1;Chr05.g21184.m1;Chr05.g21185.m1;Chr05.g21187.m1…
84	GO:0015144	carbohydrate_transmembrane_transporter_activity	157	6	0.78436	Chr02.g06803.m1;Chr03.g10789.m1;Chr03.g10880.m1;Chr05.g19976.m1;Chr07.g25316.m1;Chr09.g32497.m1
85	GO:1901476	carbohydrate_transporter_activity	157	6	0.78436	Chr02.g06803.m1;Chr03.g10789.m1;Chr03.g10880.m1;Chr05.g19976.m1;Chr07.g25316.m1;Chr09.g32497.m1
86	GO:0010333	terpene_synthase_activity	31	1	0.78846	Chr02.g05983.m1
87	GO:0016838	carbon-oxygen_lyase_activity,_acting_on_phosphates	36	1	0.83538	Chr02.g05983.m1
88	GO:0016787	hydrolase_activity	3770	173	0.83776	Chr01.g00178.m1;Chr01.g00186.m1;Chr01.g00188.m1;Chr01.g00193.m1;Chr01.g00200.m1;Chr01.g00207.m1;Chr01.g00216.m1;Chr01.g00273.m1;Chr01.g00323.m1;Chr01.g00347.m1;Chr01.g00350.m1;Chr01.g00754.m1;Chr01.g00759.m1;Chr01.g00760.m1;Chr01.g00764.m1;Chr01.g00771.m1;Chr01.g00777.m1;Chr01.g00790.m1;Chr01.g00791.m1;Chr01.g00793.m1;Chr01.g00801.m1;Chr01.g00806.m1;Chr01.g00808.m1;Chr01.g00875.m1;Chr01.g00977.m1…
89	GO:0008374	O-acyltransferase_activity	119	4	0.83885	Chr06.g23674.m1;Chr06.g23675.m1;Chr06.g23676.m1;Chr10.g35555.m1
90	GO:0046914	transition_metal_ion_binding	2314	102	0.88358	Chr01.g00278.m1;Chr01.g00340.m1;Chr01.g00347.m1;Chr01.g00450.m1;Chr01.g00480.m1;Chr01.g01370.m1;Chr01.g02358.m1;Chr01.g03041.m1;Chr01.g03111.m1;Chr01.g03174.m1;Chr01.g03277.m1;Chr01.g03594.m1;Chr02.g05697.m1;Chr02.g05698.m1;Chr02.g05701.m1;Chr02.g05705.m1;Chr02.g05707.m1;Chr02.g05738.m1;Chr02.g06884.m1;Chr02.g07918.m1;Chr02.g09084.m1;Chr02.g09201.m1;Chr03.g09614.m1;Chr03.g09747.m1;Chr03.g09748.m1…
91	GO:0020037	heme_binding	478	18	0.89944	Chr01.g03041.m1;Chr02.g05738.m1;Chr02.g09084.m1;Chr03.g09747.m1;Chr03.g09748.m1;Chr03.g10262.m1;Chr03.g10265.m1;Chr03.g10342.m1;Chr03.g10513.m1;Chr06.g24073.m1;Chr06.g24074.m1;Chr06.g24084.m1;Chr06.g24085.m1;Chr06.g24086.m1;Chr08.g29867.m1;Chr08.g29868.m1;Chr09.g31382.m1;Chr09.g32261.m1
92	GO:0008757	S-adenosylmethionine-dependent_methyltransferase_activity	194	6	0.91671	Chr01.g01811.m1;Chr01.g01812.m1;Chr03.g09828.m1;Chr03.g09829.m1;Chr03.g09830.m1;Chr03.g09831.m1
93	GO:0016773	phosphotransferase_activity,_alcohol_group_as_acceptor	1514	63	0.92536	Chr01.g00361.m1;Chr01.g00518.m1;Chr01.g00892.m1;Chr01.g01043.m1;Chr01.g01044.m1;Chr01.g01184.m1;Chr01.g01199.m1;Chr01.g01293.m1;Chr01.g02913.m1;Chr01.g03157.m1;Chr01.g03163.m1;Chr01.g03164.m1;Chr01.g03348.m1;Chr01.g03803.m1;Chr01.g03853.m1;Chr01.g03854.m1;Chr01.g03856.m1;Chr02.g05972.m1;Chr02.g07527.m1;Chr03.g09859.m1;Chr03.g12875.m1;Chr04.g13839.m1;Chr04.g17451.m1;Chr05.g21184.m1;Chr05.g21185.m1…
94	GO:0051213	dioxygenase_activity	177	5	0.9373	Chr02.g05697.m1;Chr02.g05698.m1;Chr02.g05701.m1;Chr02.g05705.m1;Chr02.g05707.m1
95	GO:0046906	tetrapyrrole_binding	509	18	0.94329	Chr01.g03041.m1;Chr02.g05738.m1;Chr02.g09084.m1;Chr03.g09747.m1;Chr03.g09748.m1;Chr03.g10262.m1;Chr03.g10265.m1;Chr03.g10342.m1;Chr03.g10513.m1;Chr06.g24073.m1;Chr06.g24074.m1;Chr06.g24084.m1;Chr06.g24085.m1;Chr06.g24086.m1;Chr08.g29867.m1;Chr08.g29868.m1;Chr09.g31382.m1;Chr09.g32261.m1
96	GO:0008234	cysteine-type_peptidase_activity	128	3	0.95277	Chr01.g03879.m1;Chr02.g04431.m1;Chr06.g23616.m1
97	GO:0004713	protein_tyrosine_kinase_activity	75	1	0.97678	Chr08.g28816.m1
98	GO:0016746	transferase_activity,_transferring_acyl_groups	430	13	0.97911	Chr01.g00258.m1;Chr01.g00259.m1;Chr01.g00261.m1;Chr01.g00263.m1;Chr01.g00265.m1;Chr01.g01804.m1;Chr03.g11533.m1;Chr03.g12485.m1;Chr06.g23673.m1;Chr06.g23674.m1;Chr06.g23675.m1;Chr06.g23676.m1;Chr10.g35555.m1
99	GO:0005515	protein_binding	1273	48	0.97911	Chr01.g00258.m1;Chr01.g00259.m1;Chr01.g00261.m1;Chr01.g00263.m1;Chr01.g00265.m1;Chr01.g01242.m1;Chr01.g01610.m1;Chr01.g01804.m1;Chr01.g01811.m1;Chr01.g01812.m1;Chr01.g02306.m1;Chr01.g03156.m1;Chr01.g03203.m1;Chr01.g03554.m1;Chr01.g03610.m1;Chr03.g09828.m1;Chr03.g09829.m1;Chr03.g09830.m1;Chr03.g09831.m1;Chr03.g10347.m1;Chr03.g10473.m1;Chr03.g12485.m1;Chr03.g12517.m1;Chr04.g16099.m1;Chr04.g16472.m1…
100	GO:0080043	quercetin_3-O-glucosyltransferase_activity	184	4	0.98116	Chr01.g03381.m1;Chr03.g10982.m1;Chr05.g19444.m1;Chr06.g23322.m1
101	GO:0080044	quercetin_7-O-glucosyltransferase_activity	184	4	0.98116	Chr01.g03381.m1;Chr03.g10982.m1;Chr05.g19444.m1;Chr06.g23322.m1
102	GO:0016747	transferase_activity,_transferring_acyl_groups_other_than_amino-acyl_groups	382	11	0.98138	Chr01.g00258.m1;Chr01.g00261.m1;Chr01.g00263.m1;Chr01.g00265.m1;Chr01.g01804.m1;Chr03.g11533.m1;Chr03.g12485.m1;Chr06.g23674.m1;Chr06.g23675.m1;Chr06.g23676.m1;Chr10.g35555.m1
103	GO:0015291	secondary_active_transmembrane_transporter_activity	283	6	0.99488	Chr02.g06803.m1;Chr03.g10789.m1;Chr03.g10880.m1;Chr05.g19976.m1;Chr07.g25316.m1;Chr09.g32497.m1
104	GO:0016301	kinase_activity	1820	67	0.99603	Chr01.g00361.m1;Chr01.g00518.m1;Chr01.g00892.m1;Chr01.g01043.m1;Chr01.g01044.m1;Chr01.g01184.m1;Chr01.g01199.m1;Chr01.g01293.m1;Chr01.g02503.m1;Chr01.g02913.m1;Chr01.g03157.m1;Chr01.g03163.m1;Chr01.g03164.m1;Chr01.g03348.m1;Chr01.g03794.m1;Chr01.g03803.m1;Chr01.g03853.m1;Chr01.g03854.m1;Chr01.g03856.m1;Chr02.g05972.m1;Chr02.g07527.m1;Chr02.g09250.m1;Chr03.g09859.m1;Chr03.g12875.m1;Chr04.g13839.m1…
105	GO:0016835	carbon-oxygen_lyase_activity	132	1	0.99868	Chr02.g05983.m1
106	GO:0000287	magnesium_ion_binding	133	1	0.99875	Chr02.g05983.m1
107	GO:0035251	UDP-glucosyltransferase_activity	268	4	0.99925	Chr01.g03381.m1;Chr03.g10982.m1;Chr05.g19444.m1;Chr06.g23322.m1
108	GO:0004857	enzyme_inhibitor_activity	144	1	0.99928	Chr05.g18900.m1
109	GO:0004721	phosphoprotein_phosphatase_activity	146	1	0.99935	Chr01.g03348.m1
110	GO:0008168	methyltransferase_activity	344	6	0.99942	Chr01.g01811.m1;Chr01.g01812.m1;Chr03.g09828.m1;Chr03.g09829.m1;Chr03.g09830.m1;Chr03.g09831.m1
111	GO:0016830	carbon-carbon_lyase_activity	149	1	0.99944	Chr02.g07200.m1
112	GO:0046527	glucosyltransferase_activity	278	4	0.9995	Chr01.g03381.m1;Chr03.g10982.m1;Chr05.g19444.m1;Chr06.g23322.m1
113	GO:0016741	transferase_activity,_transferring_one-carbon_groups	350	6	0.99954	Chr01.g01811.m1;Chr01.g01812.m1;Chr03.g09828.m1;Chr03.g09829.m1;Chr03.g09830.m1;Chr03.g09831.m1
114	GO:0019899	enzyme_binding	153	1	0.99954	Chr01.g03554.m1
115	GO:0004601	peroxidase_activity	202	2	0.99956	Chr01.g03407.m1;Chr07.g26064.m1
116	GO:0016684	oxidoreductase_activity,_acting_on_peroxide_as_acceptor	202	2	0.99956	Chr01.g03407.m1;Chr07.g26064.m1
117	GO:0061630	ubiquitin_protein_ligase_activity	215	2	0.99976	Chr07.g26452.m1;Chr07.g26453.m1
118	GO:0061659	ubiquitin-like_protein_ligase_activity	216	2	0.99977	Chr07.g26452.m1;Chr07.g26453.m1
119	GO:0016209	antioxidant_activity	219	2	0.9998	Chr01.g03407.m1;Chr07.g26064.m1
120	GO:0008324	cation_transmembrane_transporter_activity	374	6	0.99981	Chr02.g06803.m1;Chr03.g10789.m1;Chr03.g10880.m1;Chr05.g19976.m1;Chr07.g25316.m1;Chr09.g32497.m1
121	GO:0043167	ion_binding	4340	168	0.99988	Chr01.g00199.m1;Chr01.g00278.m1;Chr01.g00340.m1;Chr01.g00347.m1;Chr01.g00348.m1;Chr01.g00450.m1;Chr01.g00480.m1;Chr01.g00492.m1;Chr01.g00754.m1;Chr01.g00759.m1;Chr01.g00777.m1;Chr01.g00790.m1;Chr01.g00808.m1;Chr01.g01370.m1;Chr01.g01487.m1;Chr01.g01648.m1;Chr01.g01952.m1;Chr01.g02358.m1;Chr01.g02503.m1;Chr01.g02630.m1;Chr01.g02687.m1;Chr01.g02913.m1;Chr01.g03041.m1;Chr01.g03111.m1;Chr01.g03174.m1…
122	GO:0016788	hydrolase_activity,_acting_on_ester_bonds	1010	27	0.9999	Chr01.g00977.m1;Chr01.g00978.m1;Chr01.g03348.m1;Chr02.g06803.m1;Chr02.g07076.m1;Chr03.g10360.m1;Chr03.g10789.m1;Chr03.g10880.m1;Chr03.g12369.m1;Chr03.g12370.m1;Chr03.g12534.m1;Chr04.g15434.m1;Chr04.g15811.m1;Chr04.g17790.m1;Chr05.g19550.m1;Chr05.g19976.m1;Chr06.g22674.m1;Chr07.g25316.m1;Chr07.g25487.m1;Chr08.g29361.m1;Chr08.g30162.m1;Chr08.g30536.m1;Chr09.g32497.m1;Chr09.g32635.m1;scaffold11.g363…
123	GO:0043168	anion_binding	202	1	0.99996	Chr09.g32768.m1
124	GO:0016829	lyase_activity	389	5	0.99998	Chr01.g01648.m1;Chr01.g02630.m1;Chr02.g05983.m1;Chr02.g07200.m1;Chr03.g11027.m1
125	GO:0046872	metal_ion_binding	4100	152	0.99998	Chr01.g00199.m1;Chr01.g00278.m1;Chr01.g00340.m1;Chr01.g00347.m1;Chr01.g00348.m1;Chr01.g00450.m1;Chr01.g00480.m1;Chr01.g00492.m1;Chr01.g01370.m1;Chr01.g01487.m1;Chr01.g01648.m1;Chr01.g01952.m1;Chr01.g02358.m1;Chr01.g02630.m1;Chr01.g02687.m1;Chr01.g03041.m1;Chr01.g03111.m1;Chr01.g03174.m1;Chr01.g03220.m1;Chr01.g03234.m1;Chr01.g03277.m1;Chr01.g03348.m1;Chr01.g03594.m1;Chr02.g05697.m1;Chr02.g05698.m1…
126	GO:0043169	cation_binding	4108	152	0.99998	Chr01.g00199.m1;Chr01.g00278.m1;Chr01.g00340.m1;Chr01.g00347.m1;Chr01.g00348.m1;Chr01.g00450.m1;Chr01.g00480.m1;Chr01.g00492.m1;Chr01.g01370.m1;Chr01.g01487.m1;Chr01.g01648.m1;Chr01.g01952.m1;Chr01.g02358.m1;Chr01.g02630.m1;Chr01.g02687.m1;Chr01.g03041.m1;Chr01.g03111.m1;Chr01.g03174.m1;Chr01.g03220.m1;Chr01.g03234.m1;Chr01.g03277.m1;Chr01.g03348.m1;Chr01.g03594.m1;Chr02.g05697.m1;Chr02.g05698.m1…
127	GO:0008194	UDP-glycosyltransferase_activity	369	4	0.99999	Chr01.g03381.m1;Chr03.g10982.m1;Chr05.g19444.m1;Chr06.g23322.m1
128	GO:0016887	ATPase_activity	382	4	0.99999	Chr02.g04624.m1;Chr05.g19761.m1;Chr08.g29806.m1;Chr09.g33277.m1
129	GO:0015075	ion_transmembrane_transporter_activity	488	6	1	Chr02.g06803.m1;Chr03.g10789.m1;Chr03.g10880.m1;Chr05.g19976.m1;Chr07.g25316.m1;Chr09.g32497.m1
130	GO:0030234	enzyme_regulator_activity	272	1	1	Chr05.g18900.m1
131	GO:0016791	phosphatase_activity	274	1	1	Chr01.g03348.m1
132	GO:0022804	active_transmembrane_transporter_activity	506	6	1	Chr02.g06803.m1;Chr03.g10789.m1;Chr03.g10880.m1;Chr05.g19976.m1;Chr07.g25316.m1;Chr09.g32497.m1
133	GO:0098772	molecular_function_regulator	300	1	1	Chr05.g18900.m1
134	GO:0004842	ubiquitin-protein_transferase_activity	387	2	1	Chr07.g26452.m1;Chr07.g26453.m1
135	GO:0019787	ubiquitin-like_protein_transferase_activity	393	2	1	Chr07.g26452.m1;Chr07.g26453.m1
136	GO:0042578	phosphoric_ester_hydrolase_activity	340	1	1	Chr01.g03348.m1
137	GO:0016758	transferase_activity,_transferring_hexosyl_groups	522	4	1	Chr01.g03381.m1;Chr03.g10982.m1;Chr05.g19444.m1;Chr06.g23322.m1
138	GO:0004553	hydrolase_activity,_hydrolyzing_O-glycosyl_compounds	445	2	1	Chr09.g31967.m1;Chr10.g34815.m1
139	GO:0016491	oxidoreductase_activity	1753	39	1	Chr01.g03041.m1;Chr01.g03220.m1;Chr01.g03234.m1;Chr01.g03407.m1;Chr02.g05697.m1;Chr02.g05698.m1;Chr02.g05701.m1;Chr02.g05705.m1;Chr02.g05707.m1;Chr02.g05738.m1;Chr02.g09084.m1;Chr03.g09747.m1;Chr03.g09748.m1;Chr03.g10261.m1;Chr03.g10262.m1;Chr03.g10265.m1;Chr03.g10342.m1;Chr03.g10513.m1;Chr06.g24073.m1;Chr06.g24074.m1;Chr06.g24084.m1;Chr06.g24085.m1;Chr06.g24086.m1;Chr07.g24948.m1;Chr07.g24951.m1…
140	GO:0016798	hydrolase_activity,_acting_on_glycosyl_bonds	506	2	1	Chr09.g31967.m1;Chr10.g34815.m1
141	GO:0022891	substrate-specific_transmembrane_transporter_activity	724	6	1	Chr02.g06803.m1;Chr03.g10789.m1;Chr03.g10880.m1;Chr05.g19976.m1;Chr07.g25316.m1;Chr09.g32497.m1
142	GO:0022892	substrate-specific_transporter_activity	784	6	1	Chr02.g06803.m1;Chr03.g10789.m1;Chr03.g10880.m1;Chr05.g19976.m1;Chr07.g25316.m1;Chr09.g32497.m1
143	GO:0016757	transferase_activity,_transferring_glycosyl_groups	693	4	1	Chr01.g03381.m1;Chr03.g10982.m1;Chr05.g19444.m1;Chr06.g23322.m1
144	GO:0032559	adenyl_ribonucleotide_binding	2386	55	1	Chr01.g00137.m1;Chr01.g00143.m1;Chr01.g00147.m1;Chr01.g00518.m1;Chr01.g00838.m1;Chr01.g01359.m1;Chr01.g01414.m1;Chr01.g01417.m1;Chr01.g01695.m1;Chr01.g02858.m1;Chr01.g03348.m1;Chr01.g03854.m1;Chr02.g04624.m1;Chr02.g05972.m1;Chr02.g07527.m1;Chr03.g09859.m1;Chr03.g10189.m1;Chr03.g12875.m1;Chr04.g17451.m1;Chr05.g19761.m1;Chr05.g19813.m1;Chr05.g21184.m1;Chr05.g21185.m1;Chr05.g21187.m1;Chr05.g21188.m1…
145	GO:0030554	adenyl_nucleotide_binding	2389	55	1	Chr01.g00137.m1;Chr01.g00143.m1;Chr01.g00147.m1;Chr01.g00518.m1;Chr01.g00838.m1;Chr01.g01359.m1;Chr01.g01414.m1;Chr01.g01417.m1;Chr01.g01695.m1;Chr01.g02858.m1;Chr01.g03348.m1;Chr01.g03854.m1;Chr02.g04624.m1;Chr02.g05972.m1;Chr02.g07527.m1;Chr03.g09859.m1;Chr03.g10189.m1;Chr03.g12875.m1;Chr04.g17451.m1;Chr05.g19761.m1;Chr05.g19813.m1;Chr05.g21184.m1;Chr05.g21185.m1;Chr05.g21187.m1;Chr05.g21188.m1…
146	GO:0000166	nucleotide_binding	3400	91	1	Chr01.g00137.m1;Chr01.g00143.m1;Chr01.g00147.m1;Chr01.g00361.m1;Chr01.g00518.m1;Chr01.g00838.m1;Chr01.g00892.m1;Chr01.g01184.m1;Chr01.g01199.m1;Chr01.g01293.m1;Chr01.g01359.m1;Chr01.g01414.m1;Chr01.g01417.m1;Chr01.g01695.m1;Chr01.g02503.m1;Chr01.g02858.m1;Chr01.g02913.m1;Chr01.g03157.m1;Chr01.g03163.m1;Chr01.g03164.m1;Chr01.g03348.m1;Chr01.g03803.m1;Chr01.g03853.m1;Chr01.g03854.m1;Chr01.g03856.m1…
147	GO:1901265	nucleoside_phosphate_binding	3400	91	1	Chr01.g00137.m1;Chr01.g00143.m1;Chr01.g00147.m1;Chr01.g00361.m1;Chr01.g00518.m1;Chr01.g00838.m1;Chr01.g00892.m1;Chr01.g01184.m1;Chr01.g01199.m1;Chr01.g01293.m1;Chr01.g01359.m1;Chr01.g01414.m1;Chr01.g01417.m1;Chr01.g01695.m1;Chr01.g02503.m1;Chr01.g02858.m1;Chr01.g02913.m1;Chr01.g03157.m1;Chr01.g03163.m1;Chr01.g03164.m1;Chr01.g03348.m1;Chr01.g03803.m1;Chr01.g03853.m1;Chr01.g03854.m1;Chr01.g03856.m1…
148	GO:0036094	small_molecule_binding	3452	91	1	Chr01.g00137.m1;Chr01.g00143.m1;Chr01.g00147.m1;Chr01.g00361.m1;Chr01.g00518.m1;Chr01.g00838.m1;Chr01.g00892.m1;Chr01.g01184.m1;Chr01.g01199.m1;Chr01.g01293.m1;Chr01.g01359.m1;Chr01.g01414.m1;Chr01.g01417.m1;Chr01.g01695.m1;Chr01.g02503.m1;Chr01.g02858.m1;Chr01.g02913.m1;Chr01.g03157.m1;Chr01.g03163.m1;Chr01.g03164.m1;Chr01.g03348.m1;Chr01.g03803.m1;Chr01.g03853.m1;Chr01.g03854.m1;Chr01.g03856.m1…
149	GO:0005524	ATP_binding	2237	44	1	Chr01.g00518.m1;Chr01.g01414.m1;Chr01.g01417.m1;Chr01.g03348.m1;Chr01.g03854.m1;Chr02.g04624.m1;Chr02.g05972.m1;Chr02.g07527.m1;Chr03.g09859.m1;Chr03.g10189.m1;Chr03.g12875.m1;Chr04.g17451.m1;Chr05.g19761.m1;Chr05.g19813.m1;Chr05.g21184.m1;Chr05.g21185.m1;Chr05.g21187.m1;Chr05.g21188.m1;Chr05.g21189.m1;Chr06.g21966.m1;Chr06.g21969.m1;Chr06.g22554.m1;Chr06.g22643.m1;Chr06.g22644.m1;Chr06.g23812.m1…
150	GO:0001883	purine_nucleoside_binding	2597	55	1	Chr01.g00137.m1;Chr01.g00143.m1;Chr01.g00147.m1;Chr01.g00518.m1;Chr01.g00838.m1;Chr01.g01359.m1;Chr01.g01414.m1;Chr01.g01417.m1;Chr01.g01695.m1;Chr01.g02858.m1;Chr01.g03348.m1;Chr01.g03854.m1;Chr02.g04624.m1;Chr02.g05972.m1;Chr02.g07527.m1;Chr03.g09859.m1;Chr03.g10189.m1;Chr03.g12875.m1;Chr04.g17451.m1;Chr05.g19761.m1;Chr05.g19813.m1;Chr05.g21184.m1;Chr05.g21185.m1;Chr05.g21187.m1;Chr05.g21188.m1…
151	GO:0032550	purine_ribonucleoside_binding	2597	55	1	Chr01.g00137.m1;Chr01.g00143.m1;Chr01.g00147.m1;Chr01.g00518.m1;Chr01.g00838.m1;Chr01.g01359.m1;Chr01.g01414.m1;Chr01.g01417.m1;Chr01.g01695.m1;Chr01.g02858.m1;Chr01.g03348.m1;Chr01.g03854.m1;Chr02.g04624.m1;Chr02.g05972.m1;Chr02.g07527.m1;Chr03.g09859.m1;Chr03.g10189.m1;Chr03.g12875.m1;Chr04.g17451.m1;Chr05.g19761.m1;Chr05.g19813.m1;Chr05.g21184.m1;Chr05.g21185.m1;Chr05.g21187.m1;Chr05.g21188.m1…
152	GO:0032555	purine_ribonucleotide_binding	2597	55	1	Chr01.g00137.m1;Chr01.g00143.m1;Chr01.g00147.m1;Chr01.g00518.m1;Chr01.g00838.m1;Chr01.g01359.m1;Chr01.g01414.m1;Chr01.g01417.m1;Chr01.g01695.m1;Chr01.g02858.m1;Chr01.g03348.m1;Chr01.g03854.m1;Chr02.g04624.m1;Chr02.g05972.m1;Chr02.g07527.m1;Chr03.g09859.m1;Chr03.g10189.m1;Chr03.g12875.m1;Chr04.g17451.m1;Chr05.g19761.m1;Chr05.g19813.m1;Chr05.g21184.m1;Chr05.g21185.m1;Chr05.g21187.m1;Chr05.g21188.m1…
153	GO:0017076	purine_nucleotide_binding	2600	55	1	Chr01.g00137.m1;Chr01.g00143.m1;Chr01.g00147.m1;Chr01.g00518.m1;Chr01.g00838.m1;Chr01.g01359.m1;Chr01.g01414.m1;Chr01.g01417.m1;Chr01.g01695.m1;Chr01.g02858.m1;Chr01.g03348.m1;Chr01.g03854.m1;Chr02.g04624.m1;Chr02.g05972.m1;Chr02.g07527.m1;Chr03.g09859.m1;Chr03.g10189.m1;Chr03.g12875.m1;Chr04.g17451.m1;Chr05.g19761.m1;Chr05.g19813.m1;Chr05.g21184.m1;Chr05.g21185.m1;Chr05.g21187.m1;Chr05.g21188.m1…
154	GO:0032549	ribonucleoside_binding	2607	55	1	Chr01.g00137.m1;Chr01.g00143.m1;Chr01.g00147.m1;Chr01.g00518.m1;Chr01.g00838.m1;Chr01.g01359.m1;Chr01.g01414.m1;Chr01.g01417.m1;Chr01.g01695.m1;Chr01.g02858.m1;Chr01.g03348.m1;Chr01.g03854.m1;Chr02.g04624.m1;Chr02.g05972.m1;Chr02.g07527.m1;Chr03.g09859.m1;Chr03.g10189.m1;Chr03.g12875.m1;Chr04.g17451.m1;Chr05.g19761.m1;Chr05.g19813.m1;Chr05.g21184.m1;Chr05.g21185.m1;Chr05.g21187.m1;Chr05.g21188.m1…
155	GO:0001882	nucleoside_binding	2608	55	1	Chr01.g00137.m1;Chr01.g00143.m1;Chr01.g00147.m1;Chr01.g00518.m1;Chr01.g00838.m1;Chr01.g01359.m1;Chr01.g01414.m1;Chr01.g01417.m1;Chr01.g01695.m1;Chr01.g02858.m1;Chr01.g03348.m1;Chr01.g03854.m1;Chr02.g04624.m1;Chr02.g05972.m1;Chr02.g07527.m1;Chr03.g09859.m1;Chr03.g10189.m1;Chr03.g12875.m1;Chr04.g17451.m1;Chr05.g19761.m1;Chr05.g19813.m1;Chr05.g21184.m1;Chr05.g21185.m1;Chr05.g21187.m1;Chr05.g21188.m1…
156	GO:0032553	ribonucleotide_binding	2646	55	1	Chr01.g00137.m1;Chr01.g00143.m1;Chr01.g00147.m1;Chr01.g00518.m1;Chr01.g00838.m1;Chr01.g01359.m1;Chr01.g01414.m1;Chr01.g01417.m1;Chr01.g01695.m1;Chr01.g02858.m1;Chr01.g03348.m1;Chr01.g03854.m1;Chr02.g04624.m1;Chr02.g05972.m1;Chr02.g07527.m1;Chr03.g09859.m1;Chr03.g10189.m1;Chr03.g12875.m1;Chr04.g17451.m1;Chr05.g19761.m1;Chr05.g19813.m1;Chr05.g21184.m1;Chr05.g21185.m1;Chr05.g21187.m1;Chr05.g21188.m1…
157	GO:0003674	molecular_function	18021	880	1	Chr01.g00078.m1;Chr01.g00098.m1;Chr01.g00137.m1;Chr01.g00143.m1;Chr01.g00147.m1;Chr01.g00153.m1;Chr01.g00159.m1;Chr01.g00178.m1;Chr01.g00186.m1;Chr01.g00188.m1;Chr01.g00193.m1;Chr01.g00199.m1;Chr01.g00200.m1;Chr01.g00207.m1;Chr01.g00216.m1;Chr01.g00258.m1;Chr01.g00259.m1;Chr01.g00261.m1;Chr01.g00263.m1;Chr01.g00265.m1;Chr01.g00270.m1;Chr01.g00273.m1;Chr01.g00278.m1;Chr01.g00323.m1;Chr01.g00340.m1…
158	GO:0003824	catalytic_activity	10779	408	1	Chr01.g00078.m1;Chr01.g00178.m1;Chr01.g00186.m1;Chr01.g00188.m1;Chr01.g00193.m1;Chr01.g00200.m1;Chr01.g00207.m1;Chr01.g00216.m1;Chr01.g00258.m1;Chr01.g00259.m1;Chr01.g00261.m1;Chr01.g00263.m1;Chr01.g00265.m1;Chr01.g00270.m1;Chr01.g00273.m1;Chr01.g00323.m1;Chr01.g00347.m1;Chr01.g00350.m1;Chr01.g00361.m1;Chr01.g00518.m1;Chr01.g00521.m1;Chr01.g00672.m1;Chr01.g00673.m1;Chr01.g00675.m1;Chr01.g00689.m1…
159	GO:0005215	transporter_activity	1252	6	1	Chr02.g06803.m1;Chr03.g10789.m1;Chr03.g10880.m1;Chr05.g19976.m1;Chr07.g25316.m1;Chr09.g32497.m1
160	GO:0022857	transmembrane_transporter_activity	1017	6	1	Chr02.g06803.m1;Chr03.g10789.m1;Chr03.g10880.m1;Chr05.g19976.m1;Chr07.g25316.m1;Chr09.g32497.m1
161	GO:0035639	purine_ribonucleoside_triphosphate_binding	2447	44	1	Chr01.g00518.m1;Chr01.g01414.m1;Chr01.g01417.m1;Chr01.g03348.m1;Chr01.g03854.m1;Chr02.g04624.m1;Chr02.g05972.m1;Chr02.g07527.m1;Chr03.g09859.m1;Chr03.g10189.m1;Chr03.g12875.m1;Chr04.g17451.m1;Chr05.g19761.m1;Chr05.g19813.m1;Chr05.g21184.m1;Chr05.g21185.m1;Chr05.g21187.m1;Chr05.g21188.m1;Chr05.g21189.m1;Chr06.g21966.m1;Chr06.g21969.m1;Chr06.g22554.m1;Chr06.g22643.m1;Chr06.g22644.m1;Chr06.g23812.m1…
162	GO:0097367	carbohydrate_derivative_binding	2704	55	1	Chr01.g00137.m1;Chr01.g00143.m1;Chr01.g00147.m1;Chr01.g00518.m1;Chr01.g00838.m1;Chr01.g01359.m1;Chr01.g01414.m1;Chr01.g01417.m1;Chr01.g01695.m1;Chr01.g02858.m1;Chr01.g03348.m1;Chr01.g03854.m1;Chr02.g04624.m1;Chr02.g05972.m1;Chr02.g07527.m1;Chr03.g09859.m1;Chr03.g10189.m1;Chr03.g12875.m1;Chr04.g17451.m1;Chr05.g19761.m1;Chr05.g19813.m1;Chr05.g21184.m1;Chr05.g21185.m1;Chr05.g21187.m1;Chr05.g21188.m1…
